# Supplementary material for: Integrated molecular and ADME-toxicity profiling identifies PGV-5 and HGV-5 as potential agents to counteract multidrug-resistant (MDR) cancer
Source: Sci Rep. 2025 Oct 21;15:36515. doi: 10.1038/s41598-025-02858-3 (PMC12540820; doi:10.1038/s41598-025-02858-3)
Supplement: Supplementary file 1 — Supplementary Material 1 [file 41598_2025_2858_MOESM1_ESM.xlsx]

## Sheet: Table S1 
Table S1. Body Weight of Animal in PGV-5 and HGV-5 Treatment Group and CMC-Na 0.7% Control Group
Group	Body Weight (g)
			Days
Control (CMC-Na 0.7%)	0	4	8	12	14
1	32.55	29.46	32.4	32.33	32.55
2	33.2	27.01	33.92	33.58	33.35
3	33.05	32.01	35.01	35.34	35.67
4	34.48	34.24	35.46	36.14	35.37
5	34.82	29.96	35.45	36	35.46
Treatment (PGV-5 300 mg/kgBW)	0	4	8	12	14
1	28.17	25.55	27.2	29.46	28.42
2	28.18	27.01	28.14	29.55	29.92
3	32.75	32.01	31.89	31.75	32.21
4	32.9	34.24	35.3	34.59	34.42
5	29.88	29.96	32.03	32.37	31.36
Control (CMC-Na 0.7%)	0	4	8	12	14
1	29.55	36.16	37.12	36.48	35.86
2	29.96	32.54	32.89	33.63	33.38
3	29.6	33.17	32.83	30.62	31.11
4	30.56	32.4	32.97	33.24	34.01
5	30.94	30.44	30.38	31.82	31.84
Treatment (HGV-5 2000 mg/kgBW)	0	4	8	12	14
1	29.54	28.39	29.3	30.6	29.93
2	28.57	32.83	33.87	35.03	35.39
3	30.39	31.18	32.56	32.15	32.62
4	29.43	29.62	30.96	32.1	32.6
5	28.29	29.2	29.81	29.88	30.12

## Sheet: Table S2
Table S2. Terminal Organ Weight of Animal in PGV-5 and HGV-5 Treatment Group and CMC-Na 0.7% Control Group
Group	Organ Weight (g)
Control (CMC-Na 0.7%)	Liver	Spleen	Lung	Kidney	Heart
1	1.59	0.28	0.17	0.17	0.15
2	1.49	0.13	0.17	0.17	0.15
3	1.2	0.15	0.19	0.19	0.17
4	1.64	0.14	0.29	0.17	0.18
5	2.08	0.17	0.2	0.21	0.2
Treatment (PGV-5 300 mg/kgBW)	Liver	Spleen	Lung	Kidney	Heart
1	1.9	0.3	0.1	0.2	0.1
2	1.99	0.17	0.2	0.18	0.17
3	1.72	0.17	0.12	0.14	0.19
4	1.75	0.23	0.17	0.16	0.15
5	1.57	0.12	0.18	0.17	0.12
Control (CMC-Na 0.7%)	Liver	Spleen	Lung	Kidney	Heart
1	2.02	0.23	0.19	0.22	0.2
2	1.61	0.15	0.19	0.18	0.14
3	1.35	0.07	0.16	0.16	0.12
4	1.58	0.12	0.19	0.15	0.12
5	1.57	0.12	0.26	0.16	0.15
Treatment (HGV-5 2000 mg/kgBW)	Liver	Spleen	Lung	Kidney	Heart
1	2	0.1	0.3	0.2	0.1
2	2.13	0.17	0.23	0.22	0.19
3	1.74	0.14	0.18	0.17	0.19
4	1.64	0.12	0.18	0.16	0.14
5	1.24	0.1	0.18	0.16	0.15

## Sheet: Table S3
Table S3. Percent Relative Organ Weight of Animal in PGV-5 and HGV-5 Treatment Group and CMC-Na 0.7% Control Group
Group	Percentage (%)
Control (CMC-Na 0.7%)	Liver	Spleen	Lung	Kidney	Heart
1	4.8848	0.8602	0.5223	0.4916	0.3994
2	4.4678	0.3898	0.5097	0.4798	0.4498
3	3.3642	0.4205	0.5327	0.5046	0.3645
4	4.6367	0.3958	0.8199	0.4948	0.4241
5	5.8658	0.4794	0.564	0.5781	0.564
Treatment (PGV-5 300 mg/kgBW)	Liver	Spleen	Lung	Kidney	Heart
1	6.6854	1.0556	0.3519	0.7037	0.3519
2	6.6511	0.5682	0.6684	0.5849	0.5682
3	5.34	0.5278	0.3726	0.4191	0.5899
4	5.0843	0.6682	0.4939	0.4503	0.4358
5	5.0064	0.3827	0.574	0.5261	0.3827
Control (CMC-Na 0.7%)	Liver	Spleen	Lung	Kidney	Heart
1	5.633	0.6414	0.5298	0.6135	0.5577
2	4.8232	0.4494	0.5692	0.5392	0.4194
3	4.3394	0.225	0.5143	0.4982	0.3857
4	4.6457	0.3528	0.5587	0.441	0.3528
5	4.9309	0.3769	0.8166	0.4868	0.4711
Treatment (HGV-5 2000 mg/kgBW)	Liver	Spleen	Lung	Kidney	Heart
1	6.6823	0.3341	1.0023	0.6682	0.3341
2	6.0186	0.4804	0.6499	0.6075	0.5369
3	5.3342	0.4292	0.5518	0.5212	0.5825
4	5.0307	0.3681	0.5521	0.4755	0.4294
5	4.1169	0.332	0.5976	0.5312	0.498

## Sheet: Table S4
Table S4. PGV-5 and HGV-5 Target Fishing Results Based on Swiss Target Prediction Server
PGV-5
Target	Common name	Uniprot ID	ChEMBL ID	Target Class	Probability*	Known actives (3D/2D)
Glyoxalase I	GLO1	Q04760	CHEMBL2424	Enzyme	0.114495	0 / 5¬†¬†¬†¬†¬†
Inhibitor of NF-kappa-B kinase (IKK)	IKBKG IKBKB CHUK	Q9Y6K9 O14920 O15111	CHEMBL2111328	Kinase	0.106166	0 / 3¬†¬†¬†¬†¬†
Monoamine oxidase A	MAOA	P21397	CHEMBL1951	Oxidoreductase	0.106166	0 / 9¬†¬†¬†¬†¬†
Histone acetyltransferase p300	EP300	Q09472	CHEMBL3784	Writer	0.106166	0 / 3¬†¬†¬†¬†¬†
Prostaglandin E synthase	PTGES	O14684	CHEMBL5658	Enzyme	0.106166	0 / 24¬†¬†¬†¬†¬†
Toll-like receptor (TLR7/TLR9)	TLR9	Q9NR96	CHEMBL5804	Toll-like and Il-1 receptors	0.106166	0 / 3¬†¬†¬†¬†¬†
Epidermal growth factor receptor erbB1	EGFR	P00533	CHEMBL203	Kinase	0.106166	1 / 28¬†¬†¬†¬†¬†
Estradiol 17-beta-dehydrogenase 3	HSD17B3	P37058	CHEMBL4234	Enzyme	0.106166	1 / 1¬†¬†¬†¬†¬†
Beta-secretase 1	BACE1	P56817	CHEMBL4822	Protease	0.106166	5 / 91¬†¬†¬†¬†¬†
DNA topoisomerase II alpha	TOP2A	P11388	CHEMBL1806	Isomerase	0.106166	0 / 16¬†¬†¬†¬†¬†
Arachidonate 5-lipoxygenase	ALOX5	P09917	CHEMBL215	Oxidoreductase	0.106166	3 / 34¬†¬†¬†¬†¬†
Cytochrome P450 19A1	CYP19A1	P11511	CHEMBL1978	Cytochrome P450	0.106166	0 / 24¬†¬†¬†¬†¬†
Beta amyloid A4 protein	APP	P05067	CHEMBL2487	Membrane receptor	0.106166	2 / 39¬†¬†¬†¬†¬†
Nuclear factor erythroid 2-related factor 2	NFE2L2	Q16236	CHEMBL1075094	Unclassified protein	0.106166	2 / 4¬†¬†¬†¬†¬†
Serine/threonine-protein kinase AKT	AKT1	P31749	CHEMBL4282	Kinase	0.106166	1 / 3¬†¬†¬†¬†¬†
Cyclooxygenase-1	PTGS1	P23219	CHEMBL221	Oxidoreductase	0.106166	0 / 15¬†¬†¬†¬†¬†
Signal transducer and activator of transcription 3	STAT3	P40763	CHEMBL4026	Transcription factor	0.106166	1 / 1¬†¬†¬†¬†¬†
11-beta-hydroxysteroid dehydrogenase 1	HSD11B1	P28845	CHEMBL4235	Enzyme	0.106166	1 / 9¬†¬†¬†¬†¬†
Coagulation factor VII/tissue factor	F3	P13726	CHEMBL4081	Surface antigen	0.106166	0 / 10¬†¬†¬†¬†¬†
HGV-5
Target	Common name	Uniprot ID	ChEMBL ID	Target Class	Probability*	Known actives (3D/2D)
Epidermal growth factor receptor erbB1	EGFR	P00533	CHEMBL203	Kinase	0.328034	13 / 27
Estradiol 17-beta-dehydrogenase 3	HSD17B3	P37058	CHEMBL4234	Enzyme	0.328034	0 / 1
Beta amyloid A4 protein	APP	P05067	CHEMBL2487	Membrane receptor	0.118883	10 / 40
Beta-secretase 1	BACE1	P56817	CHEMBL4822	Protease	0.118883	12 / 93
Glyoxalase I	GLO1	Q04760	CHEMBL2424	Enzyme	0.118883	3 / 5
DNA topoisomerase II alpha	TOP2A	P11388	CHEMBL1806	Isomerase	0.118883	0 / 17
Arachidonate 5-lipoxygenase	ALOX5	P09917	CHEMBL215	Oxidoreductase	0.118883	7 / 40
Cytochrome P450 19A1	CYP19A1	P11511	CHEMBL1978	Cytochrome P450	0.118883	0 / 27
Inhibitor of NF-kappa-B kinase (IKK)	IKBKG IKBKB CHUK	Q9Y6K9 O14920 O15111	CHEMBL2111328	Kinase	0.118883	1 / 3
Serine/threonine-protein kinase AKT	AKT1	P31749	CHEMBL4282	Kinase	0.118883	20 / 3
Monoamine oxidase A	MAOA	P21397	CHEMBL1951	Oxidoreductase	0.118883	1 / 9
Toll-like receptor (TLR7/TLR9)	TLR9	Q9NR96	CHEMBL5804	Toll-like and Il-1 receptors	0.118883	1 / 3
11-beta-hydroxysteroid dehydrogenase 1	HSD11B1	P28845	CHEMBL4235	Enzyme	0.118883	3 / 9
Histone acetyltransferase p300	EP300	Q09472	CHEMBL3784	Writer	0.118883	1 / 3
Prostaglandin E synthase	PTGES	O14684	CHEMBL5658	Enzyme	0.118883	1 / 26
Nuclear factor erythroid 2-related factor 2	NFE2L2	Q16236	CHEMBL1075094	Unclassified protein	0.118883	3 / 4
Signal transducer and activator of transcription 3	STAT3	P40763	CHEMBL4026	Transcription factor	0.118883	1 / 1
Coagulation factor VII/tissue factor	F3	P13726	CHEMBL4081	Surface antigen	0.118883	2 / 10
Serotonin 1a (5-HT1a) receptor	HTR1A	P08908	CHEMBL214	Family A G protein-coupled receptor	0.118883	70 / 4
Peroxisome proliferator-activated receptor gamma	PPARG	P37231	CHEMBL235	Nuclear receptor	0.118883	0 / 14
Cholesteryl ester transfer protein	CETP	P11597	CHEMBL3572	Other ion channel	0.118883	0 / 2

## Sheet: Table S5
Table S5. PGV-5 and HGV-5 Target Fishing Results Based on SuperPred Target Prediction Server
PGV-5
Target Name	ChEMBL-ID	UniProt ID	PDB Visualization	TTD ID	Probability	Model accuracy
DNA-(apurinic or apyrimidinic site) lyase	CHEMBL5619	P27695	6BOW	T13348	0.9731	0.9111
Arachidonate 12-lipoxygenase	CHEMBL3687	P18054	3D3L	Not Available	0.9724	0.7557
Transcription intermediary factor 1-alpha	CHEMBL3108638	O15164	4YBM	Not Available	0.9642	0.9556
Tyrosyl-DNA phosphodiesterase 1	CHEMBL1075138	Q9NUW8	6N0D	Not Available	0.9107	0.7122
15-hydroxyprostaglandin dehydrogenase [NAD+]	CHEMBL1293255	P15428	2GDZ	Not Available	0.9077	0.8357
Nuclear factor NF-kappa-B p105 subunit	CHEMBL3251	P19838	1SVC	Not Available	0.8977	0.9609
Kruppel-like factor 5	CHEMBL1293249	Q13887	Not Available	Not Available	0.8806	0.8633
Cathepsin D	CHEMBL2581	P07339	4OD9	T67102	0.8719	0.9895
DNA topoisomerase II alpha	CHEMBL1806	P11388	6ZY5	T17048	0.8505	0.89
Xanthine dehydrogenase	CHEMBL1929	P47989	2E1Q	T40954	0.8215	0.9612
Inosine-5'-monophosphate dehydrogenase 2	CHEMBL2002	P12268	6I0M	T86573	0.8195	0.9821
Pregnane X receptor	CHEMBL3401	O75469	6TFI	T82702	0.8189	0.9473
Proteasome component C5	CHEMBL4208	P20618	6KWY	Not Available	0.8182	0.9
Dual specificity protein kinase CLK4	CHEMBL4203	Q9HAZ1	6FYV	Not Available	0.816	0.9445
Phosphodiesterase 3A	CHEMBL241	Q14432	7LRC	T88975	0.8061	0.9294
Endoplasmic reticulum-associated amyloid beta-peptide-binding protein	CHEMBL4159	Q99714	2O23	Not Available	0.8012	0.7016
Nuclear factor erythroid 2-related factor 2	CHEMBL1075094	Q16236	2FLU	Not Available	0.7996	0.96
Arachidonate 5-lipoxygenase	CHEMBL215	P09917	3V98	Not Available	0.7818	0.9268
Glycine receptor subunit alpha-1	CHEMBL5845	P23415	4X5T	T50269	0.7718	0.9071
Dual specificity protein phosphatase 3	CHEMBL2635	P51452	3F81	Not Available	0.7653	0.94
NT-3 growth factor receptor	CHEMBL5608	Q16288	6KZD	Not Available	0.7644	0.9589
Glucose transporter	CHEMBL2535	P11166	6THA	Not Available	0.7581	0.9875
Glycine transporter 2	CHEMBL3060	Q9Y345	Not Available	Not Available	0.7515	0.9917
Mineralocorticoid receptor	CHEMBL1994	P08235	4PF3	Not Available	0.7493	1
Transthyretin	CHEMBL3194	P02766	6SUG	T86462	0.7371	0.9071
Platelet-derived growth factor receptor alpha	CHEMBL2007	P16234	7LBF	T53524	0.7349	0.9107
Casein kinase II alpha/beta	CHEMBL3038477	P67870	6TLS	T51565	0.7289	0.9923
Vasopressin V1b receptor	CHEMBL1921	P47901	Not Available	Not Available	0.7275	0.925
Dopamine D1 receptor	CHEMBL2056	P21728	7JVP	Not Available	0.7211	0.91
Ectonucleotide pyrophosphatase/phosphodiesterase family member 1	CHEMBL5925	P22413	6WFJ	Not Available	0.7197	0.9238
dUTP pyrophosphatase	CHEMBL5203	P33316	3ARA	T39054	0.7184	0.9918
C5a anaphylatoxin chemotactic receptor	CHEMBL2373	P21730	6C1R	T15439	0.7034	0.9262
PI3-kinase p110-alpha/p85-alpha	CHEMBL2111367	P27986	4JPS	T80276	0.7021	0.9433
Platelet-derived growth factor receptor	CHEMBL2095189	P09619	3MJG	T53524	0.6843	0.7167
Glutaminase kidney isoform, mitochondrial	CHEMBL2146302	O94925	3UO9	T86734	0.6838	1
Glutamate NMDA receptor; GRIN1/GRIN2B	CHEMBL1907603	Q05586	5EWM	Not Available	0.6791	0.9589
Androgen Receptor	CHEMBL1871	P10275	3V49	T11211	0.6746	0.9643
Histone deacetylase 8	CHEMBL3192	Q9BY41	5VI6	T28887	0.6739	0.9399
Protein Mdm4	CHEMBL1255126	O15151	6Q9Y	T36741	0.6722	0.902
Hypoxia-inducible factor 1 alpha	CHEMBL4261	Q16665	4H6J	Not Available	0.6686	0.8514
Egl nine homolog 1	CHEMBL5697	Q9GZT9	4BQY	Not Available	0.6663	0.934
Integrin alpha-4/beta-1	CHEMBL1907599	P05556	3V4V	T97587	0.661	0.9286
Dual specificity phosphatase Cdc25C	CHEMBL2378	P30307	3OP3	Not Available	0.6542	0.9667
Tissue factor pathway inhibitor	CHEMBL3713062	P10646	5NMV	T78890	0.6529	0.9733
Voltage-gated N-type calcium channel alpha-1B subunit	CHEMBL4478	Q00975	Not Available	T38338	0.6519	0.9714
G-protein coupled receptor 6	CHEMBL3714130	P46095	Not Available	Not Available	0.6493	0.9736
Cytochrome P450 3A4	CHEMBL340	P08684	5VCC	T37848	0.6338	0.9119
Acetyl-CoA carboxylase 2	CHEMBL4829	O00763	3TDC	T08922	0.6298	0.98
Sodium/hydrogen exchanger 1	CHEMBL2781	P19634	7DSX	T82028	0.6277	0.9024
Phosphodiesterase 3B	CHEMBL290	Q13370	1SO2	Not Available	0.6207	0.94
ADAM10	CHEMBL5028	O14672	6BE6	T31902	0.609	0.975
C-C chemokine receptor type 1	CHEMBL2413	P32246	Not Available	T16016	0.6088	0.895
Sphingosine 1-phosphate receptor Edg-8	CHEMBL2274	Q9H228	Not Available	T50089	0.6034	1
Glutamate receptor ionotropic, AMPA 2	CHEMBL4016	P42262	2WJW	T42392	0.5983	0.8692
Protein tyrosine kinase 2 beta	CHEMBL5469	Q14289	4EKU	T07087	0.5968	0.9103
L-lactate dehydrogenase B chain	CHEMBL4940	P07195	1I0Z	Not Available	0.5961	0.9553
Histone deacetylase 2	CHEMBL1937	Q92769	7KBG	T51191	0.5929	0.9475
Sodium channel protein type III alpha subunit	CHEMBL5163	Q9NY46	Not Available	T76937	0.5896	0.969
Kallikrein 7	CHEMBL2443	P49862	2QXI	Not Available	0.589	0.94
Serine/threonine-protein kinase/endoribonuclease IRE1	CHEMBL1163101	O75460	6W39	Not Available	0.5845	0.9811
Nuclear receptor ROR-beta	CHEMBL3091268	Q92753	Not Available	Not Available	0.5833	0.955
Proteasome Macropain subunit	CHEMBL3492	P49721	5LE5	Not Available	0.5813	0.9024
T-cell protein-tyrosine phosphatase	CHEMBL3807	P17706	1L8K	Not Available	0.5809	0.93
Monoamine oxidase A	CHEMBL1951	P21397	2Z5Y	Not Available	0.5785	0.9149
LSD1/CoREST complex	CHEMBL3137262	O60341	5L3D	Not Available	0.5727	0.9709
Toll-like receptor 4	CHEMBL5255	O00206	4G8A	T81443	0.5721	0.925
G-protein coupled receptor 35	CHEMBL1293267	Q9HC97	Not Available	Not Available	0.5672	0.8934
C-C chemokine receptor type 2	CHEMBL4015	P41597	5T1A	T89988	0.565	0.9857
Hexokinase type IV	CHEMBL3820	P35557	3F9M	T87166	0.5626	0.9196
Coagulation factor XIII	CHEMBL4530	P00488	4KTY	Not Available	0.5611	0.96
Kelch-like ECH-associated protein 1	CHEMBL2069156	Q14145	6WCQ	Not Available	0.558	0.8238
Cyclin-dependent kinase 5/CDK5 activator 1	CHEMBL1907600	Q00535	1UNL	T20973	0.5565	0.9303
Relaxin receptor 1	CHEMBL1293316	Q9HBX9	Not Available	T73696	0.5553	0.825
Thyroid hormone receptor alpha	CHEMBL1860	P10827	3ILZ	T79591	0.5451	0.9915
BMP-2-inducible protein kinase	CHEMBL4522	Q9NSY1	4W9W	Not Available	0.5443	0.7811
Dual specificity mitogen-activated protein kinase kinase 2	CHEMBL2964	P36507	1S9I	Not Available	0.5422	0.8
P2X purinoceptor 7	CHEMBL4805	Q99572	Not Available	T63414	0.541	0.975
Phospholipase A2 group IIA	CHEMBL3474	P14555	3U8I	Not Available	0.5401	0.9405
Pyroglutamylated RFamide peptide receptor	CHEMBL5852	Q96P65	Not Available	Not Available	0.5384	0.85
Serotonin 2c (5-HT2c) receptor	CHEMBL225	P28335	6BQH	T83813	0.5369	0.8962
Cyclin-dependent kinase 1/cyclin B	CHEMBL2094127	P06493	6GU2	T49898	0.534	0.96
Tyrosine-protein kinase ZAP-70	CHEMBL2803	P43403	2OZO	Not Available	0.5298	0.825
Macrophage migration inhibitory factor	CHEMBL2085	P14174	6B1K	T39977	0.5286	0.8078
11-beta-hydroxysteroid dehydrogenase 2	CHEMBL3746	P80365	Not Available	T43721	0.5269	0.9478
C-X-C chemokine receptor type 4	CHEMBL2107	P61073	3ODU	T96079	0.5268	0.931
Voltage-gated T-type calcium channel alpha-1H subunit	CHEMBL1859	O95180	Not Available	T54644	0.5266	0.9857
Serine/threonine-protein kinase receptor R3	CHEMBL5311	P37023	3MY0	T36959	0.5262	0.8267
Cyclin-dependent kinase 5	CHEMBL4036	Q00535	4AU8	T20973	0.5259	0.7909
Tissue-type plasminogen activator	CHEMBL1873	P00750	1RTF	T45299	0.5252	0.9333
Lysosomal Pro-X carboxypeptidase	CHEMBL2335	P42785	3N2Z	Not Available	0.5093	1
Integrin alpha-5/beta-1	CHEMBL2095226	P05556	7NWL	T01851	0.5077	0.9639
NADPH oxidase 1	CHEMBL1287628	Q9Y5S8	Not Available	Not Available	0.507	0.9548
Acyl-CoA desaturase	CHEMBL5555	O00767	4ZYO	T10897	0.5029	0.975
Carnitine palmitoyltransferase 2	CHEMBL3238	P23786	Not Available	Not Available	0.5019	0.9405
HGV-5
Target Name	ChEMBL-ID	UniProt ID	PDB Visualization	TTD ID	Probability	Model accuracy
DNA-(apurinic or apyrimidinic site) lyase	CHEMBL5619	P27695	6BOW	T13348	0.9755	0.9111
Arachidonate 12-lipoxygenase	CHEMBL3687	P18054	3D3L	Not Available	0.9733	0.7557
Transcription intermediary factor 1-alpha	CHEMBL3108638	O15164	4YBM	Not Available	0.9686	0.9556
15-hydroxyprostaglandin dehydrogenase [NAD+]	CHEMBL1293255	P15428	2GDZ	Not Available	0.9477	0.8357
Kruppel-like factor 5	CHEMBL1293249	Q13887	Not Available	Not Available	0.9057	0.8633
Nuclear factor NF-kappa-B p105 subunit	CHEMBL3251	P19838	1SVC	Not Available	0.8844	0.9609
Endoplasmic reticulum-associated amyloid beta-peptide-binding protein	CHEMBL4159	Q99714	2O23	Not Available	0.8653	0.7016
Cathepsin D	CHEMBL2581	P07339	4OD9	T67102	0.8615	0.9895
Phosphodiesterase 3A	CHEMBL241	Q14432	7LRC	T88975	0.8564	0.9294
Xanthine dehydrogenase	CHEMBL1929	P47989	2E1Q	T40954	0.8509	0.9612
DNA topoisomerase II alpha	CHEMBL1806	P11388	6ZY5	T17048	0.8465	0.89
Proteasome component C5	CHEMBL4208	P20618	6KWY	Not Available	0.8332	0.9
Dual specificity protein kinase CLK4	CHEMBL4203	Q9HAZ1	6FYV	Not Available	0.8203	0.9445
Nuclear factor erythroid 2-related factor 2	CHEMBL1075094	Q16236	2FLU	Not Available	0.8063	0.96
Glycine receptor subunit alpha-1	CHEMBL5845	P23415	4X5T	T50269	0.7967	0.9071
Pregnane X receptor	CHEMBL3401	O75469	6TFI	T82702	0.7966	0.9473
NT-3 growth factor receptor	CHEMBL5608	Q16288	6KZD	Not Available	0.7917	0.9589
Glucose transporter	CHEMBL2535	P11166	6THA	Not Available	0.7868	0.9875
Tyrosyl-DNA phosphodiesterase 1	CHEMBL1075138	Q9NUW8	6N0D	Not Available	0.7814	0.7122
Dual specificity protein phosphatase 3	CHEMBL2635	P51452	3F81	Not Available	0.7761	0.94
dUTP pyrophosphatase	CHEMBL5203	P33316	3ARA	T39054	0.7626	0.9918
Casein kinase II alpha/beta	CHEMBL3038477	P67870	6TLS	T51565	0.7582	0.9923
Vasopressin V1b receptor	CHEMBL1921	P47901	Not Available	Not Available	0.7565	0.925
Inosine-5'-monophosphate dehydrogenase 2	CHEMBL2002	P12268	6I0M	T86573	0.7389	0.9821
Mineralocorticoid receptor	CHEMBL1994	P08235	4PF3	Not Available	0.7355	1
Arachidonate 5-lipoxygenase	CHEMBL215	P09917	3V98	Not Available	0.7345	0.9268
Platelet-derived growth factor receptor alpha	CHEMBL2007	P16234	7LBF	T53524	0.7332	0.9107
Hypoxia-inducible factor 1 alpha	CHEMBL4261	Q16665	4H6J	Not Available	0.7298	0.8514
Integrin alpha-4/beta-1	CHEMBL1907599	P05556	3V4V	T97587	0.7238	0.9286
Glycine transporter 2	CHEMBL3060	Q9Y345	Not Available	Not Available	0.7211	0.9917
C5a anaphylatoxin chemotactic receptor	CHEMBL2373	P21730	6C1R	T15439	0.7197	0.9262
Platelet-derived growth factor receptor	CHEMBL2095189	P09619	3MJG	T53524	0.7174	0.7167
Ectonucleotide pyrophosphatase/phosphodiesterase family member 1	CHEMBL5925	P22413	6WFJ	Not Available	0.7153	0.9238
Transthyretin	CHEMBL3194	P02766	6SUG	T86462	0.7131	0.9071
Dopamine D1 receptor	CHEMBL2056	P21728	7JVP	Not Available	0.7026	0.91
PI3-kinase p110-alpha/p85-alpha	CHEMBL2111367	P27986	4JPS	T80276	0.7021	0.9433
Protein Mdm4	CHEMBL1255126	O15151	6Q9Y	T36741	0.6911	0.902
Monoamine oxidase A	CHEMBL1951	P21397	2Z5Y	Not Available	0.6868	0.9149
Glutaminase kidney isoform, mitochondrial	CHEMBL2146302	O94925	3UO9	T86734	0.6594	1
Dual specificity phosphatase Cdc25C	CHEMBL2378	P30307	3OP3	Not Available	0.6542	0.9667
Androgen Receptor	CHEMBL1871	P10275	3V49	T11211	0.6496	0.9643
G-protein coupled receptor 6	CHEMBL3714130	P46095	Not Available	Not Available	0.6495	0.9736
C-C chemokine receptor type 1	CHEMBL2413	P32246	Not Available	T16016	0.6492	0.895
Nuclear receptor ROR-beta	CHEMBL3091268	Q92753	Not Available	Not Available	0.6483	0.955
Sodium/hydrogen exchanger 1	CHEMBL2781	P19634	7DSX	T82028	0.6372	0.9024
Sphingosine 1-phosphate receptor Edg-8	CHEMBL2274	Q9H228	Not Available	T50089	0.6358	1
Voltage-gated N-type calcium channel alpha-1B subunit	CHEMBL4478	Q00975	Not Available	T38338	0.6322	0.9714
Histone deacetylase 8	CHEMBL3192	Q9BY41	5VI6	T28887	0.6319	0.9399
Phosphodiesterase 3B	CHEMBL290	Q13370	1SO2	Not Available	0.6293	0.94
Acetyl-CoA carboxylase 2	CHEMBL4829	O00763	3TDC	T08922	0.626	0.98
Sodium channel protein type III alpha subunit	CHEMBL5163	Q9NY46	Not Available	T76937	0.6256	0.969
Cytochrome P450 3A4	CHEMBL340	P08684	5VCC	T37848	0.6231	0.9119
Tissue factor pathway inhibitor	CHEMBL3713062	P10646	5NMV	T78890	0.6179	0.9733
Egl nine homolog 1	CHEMBL5697	Q9GZT9	4BQY	Not Available	0.6158	0.934
Cyclin-dependent kinase 1/cyclin B	CHEMBL2094127	P06493	6GU2	T49898	0.6036	0.96
LSD1/CoREST complex	CHEMBL3137262	O60341	5L3D	Not Available	0.6029	0.9709
Protein tyrosine kinase 2 beta	CHEMBL5469	Q14289	4EKU	T07087	0.6007	0.9103
L-lactate dehydrogenase B chain	CHEMBL4940	P07195	1I0Z	Not Available	0.5983	0.9553
Toll-like receptor 4	CHEMBL5255	O00206	4G8A	T81443	0.5979	0.925
Cyclin-dependent kinase 5/CDK5 activator 1	CHEMBL1907600	Q00535	1UNL	T20973	0.5977	0.9303
ADAM10	CHEMBL5028	O14672	6BE6	T31902	0.5959	0.975
T-cell protein-tyrosine phosphatase	CHEMBL3807	P17706	1L8K	Not Available	0.591	0.93
Relaxin receptor 1	CHEMBL1293316	Q9HBX9	Not Available	T73696	0.5906	0.825
Histone deacetylase 2	CHEMBL1937	Q92769	7KBG	T51191	0.5887	0.9475
Kallikrein 7	CHEMBL2443	P49862	2QXI	Not Available	0.5868	0.94
Glutamate receptor ionotropic, AMPA 2	CHEMBL4016	P42262	2WJW	T42392	0.5823	0.8692
Tissue-type plasminogen activator	CHEMBL1873	P00750	1RTF	T45299	0.5806	0.9333
Heat shock protein HSP 90-alpha	CHEMBL3880	P07900	3Q6M	Not Available	0.5806	0.9621
Phospholipase A2 group IIA	CHEMBL3474	P14555	3U8I	Not Available	0.5768	0.9405
Coagulation factor XIII	CHEMBL4530	P00488	4KTY	Not Available	0.5764	0.96
Serine/threonine-protein kinase/endoribonuclease IRE1	CHEMBL1163101	O75460	6W39	Not Available	0.5721	0.9811
BMP-2-inducible protein kinase	CHEMBL4522	Q9NSY1	4W9W	Not Available	0.5697	0.7811
Kelch-like ECH-associated protein 1	CHEMBL2069156	Q14145	6WCQ	Not Available	0.5657	0.8238
Thyroid hormone receptor alpha	CHEMBL1860	P10827	3ILZ	T79591	0.5641	0.9915
Proteasome Macropain subunit	CHEMBL3492	P49721	5LE5	Not Available	0.5622	0.9024
Peptidyl-prolyl cis-trans isomerase NIMA-interacting 1	CHEMBL2288	Q13526	1PIN	T16308	0.5616	0.9171
Tyrosine-protein kinase ZAP-70	CHEMBL2803	P43403	2OZO	Not Available	0.5583	0.825
Voltage-gated potassium channel subunit Kv1.5	CHEMBL4306	P22460	Not Available	T17569	0.5569	0.9403
11-beta-hydroxysteroid dehydrogenase 2	CHEMBL3746	P80365	Not Available	T43721	0.5569	0.9478
C-X-C chemokine receptor type 4	CHEMBL2107	P61073	3ODU	T96079	0.5535	0.931
Glutamate NMDA receptor; GRIN1/GRIN2B	CHEMBL1907603	Q05586	5EWM	Not Available	0.5499	0.9589
Carnitine palmitoyltransferase 2	CHEMBL3238	P23786	Not Available	Not Available	0.5375	0.9405
Pyroglutamylated RFamide peptide receptor	CHEMBL5852	Q96P65	Not Available	Not Available	0.5356	0.85
Integrin alpha-5/beta-1	CHEMBL2095226	P05556	7NWL	T01851	0.5313	0.9639
Dual specificity mitogen-activated protein kinase kinase 2	CHEMBL2964	P36507	1S9I	Not Available	0.5303	0.8
Macrophage migration inhibitory factor	CHEMBL2085	P14174	6B1K	T39977	0.5261	0.8078
NADPH oxidase 1	CHEMBL1287628	Q9Y5S8	Not Available	Not Available	0.5243	0.9548
G-protein coupled receptor 35	CHEMBL1293267	Q9HC97	Not Available	Not Available	0.5218	0.8934
Hexokinase type IV	CHEMBL3820	P35557	3F9M	T87166	0.5202	0.9196
Ghrelin receptor	CHEMBL4616	Q92847	6KO5	T59604	0.5145	0.92
Voltage-gated T-type calcium channel alpha-1H subunit	CHEMBL1859	O95180	Not Available	T54644	0.5107	0.9857
Serine/threonine-protein kinase receptor R3	CHEMBL5311	P37023	3MY0	T36959	0.5097	0.8267
P2X purinoceptor 7	CHEMBL4805	Q99572	Not Available	T63414	0.5058	0.975
Neuronal acetylcholine receptor; alpha4/beta4	CHEMBL1907591	P30926	6UR8	T70967	0.5054	1
Acyl-CoA desaturase	CHEMBL5555	O00767	4ZYO	T10897	0.5029	0.975

## Sheet: Table S6
Table 6. Tables of Genes Associated with Multidrug Resistance Cancer from the GeneCards Page
Gene Symbol	Description	Category	Uniprot ID	Gifts	GC Id	Relevance score	GeneCards Link
BRCA1	BRCA1 DNA Repair Associated	Protein Coding	P38398	63	GC17M043044	307.601	https://www.genecards.org/cgi-bin/carddisp.pl?gene=BRCA1
ATM	ATM Serine/Threonine Kinase	Protein Coding	Q13315	66	GC11P108223	231.245	https://www.genecards.org/cgi-bin/carddisp.pl?gene=ATM
TP53	Tumor Protein P53	Protein Coding	P04637	66	GC17M007661	208.725	https://www.genecards.org/cgi-bin/carddisp.pl?gene=TP53
MSH6	MutS Homolog 6	Protein Coding	P52701	61	GC02P047695	190.349	https://www.genecards.org/cgi-bin/carddisp.pl?gene=MSH6
MSH2	MutS Homolog 2	Protein Coding	P43246	61	GC02P047403	183.401	https://www.genecards.org/cgi-bin/carddisp.pl?gene=MSH2
MLH1	MutL Homolog 1	Protein Coding	P40692	62	GC03P036993	181.709	https://www.genecards.org/cgi-bin/carddisp.pl?gene=MLH1
APC	APC Regulator Of WNT Signaling Pathway	Protein Coding	P25054	62	GC05P112707	172.627	https://www.genecards.org/cgi-bin/carddisp.pl?gene=APC
CHEK2	Checkpoint Kinase 2	Protein Coding	O96017	67	GC22M028687	170.986	https://www.genecards.org/cgi-bin/carddisp.pl?gene=CHEK2
CDH1	Cadherin 1	Protein Coding	P12830	62	GC16P068737	170.598	https://www.genecards.org/cgi-bin/carddisp.pl?gene=CDH1
EGFR	Epidermal Growth Factor Receptor	Protein Coding	P00533	68	GC07P055019	160.729	https://www.genecards.org/cgi-bin/carddisp.pl?gene=EGFR
PMS2	PMS1 Homolog 2, Mismatch Repair System Component	Protein Coding	P54278	62	GC07M005973	151.507	https://www.genecards.org/cgi-bin/carddisp.pl?gene=PMS2
PTEN	Phosphatase And Tensin Homolog	Protein Coding	P60484	65	GC10P116113	150.332	https://www.genecards.org/cgi-bin/carddisp.pl?gene=PTEN
ABCB1	ATP Binding Cassette Subfamily B Member 1	Protein Coding	P08183	64	GC07M087504	128.028	https://www.genecards.org/cgi-bin/carddisp.pl?gene=ABCB1
AR	Androgen Receptor	Protein Coding	P10275	65	GC0XP067544	121.851	https://www.genecards.org/cgi-bin/carddisp.pl?gene=AR
MET	MET Proto-Oncogene, Receptor Tyrosine Kinase	Protein Coding	P08581	67	GC07P116672	121.439	https://www.genecards.org/cgi-bin/carddisp.pl?gene=MET
CDKN2A	Cyclin Dependent Kinase Inhibitor 2A	Protein Coding	Q8N726	63	GC09M021967	118.485	https://www.genecards.org/cgi-bin/carddisp.pl?gene=CDKN2A
TSC2	TSC Complex Subunit 2	Protein Coding	P49815	64	GC16P104050	114.878	https://www.genecards.org/cgi-bin/carddisp.pl?gene=TSC2
NBN	Nibrin	Protein Coding	O60934	61	GC08M089933	110.968	https://www.genecards.org/cgi-bin/carddisp.pl?gene=NBN
ERBB2	Erb-B2 Receptor Tyrosine Kinase 2	Protein Coding	P04626	68	GC17P039687	110.059	https://www.genecards.org/cgi-bin/carddisp.pl?gene=ERBB2
ABCC1	ATP Binding Cassette Subfamily C Member 1 (ABCC1 Blood Group)	Protein Coding	P33527	61	GC16P015949	110.043	https://www.genecards.org/cgi-bin/carddisp.pl?gene=ABCC1
BRAF	B-Raf Proto-Oncogene, Serine/Threonine Kinase	Protein Coding	P15056	66	GC07M140783	109.836	https://www.genecards.org/cgi-bin/carddisp.pl?gene=BRAF
RB1	RB Transcriptional Corepressor 1	Protein Coding	P06400	61	GC13P048303	109.086	https://www.genecards.org/cgi-bin/carddisp.pl?gene=RB1
SMARCA4	SWI/SNF Related, Matrix Associated, Actin Dependent Regulator Of Chromatin, Subfamily A, Member 4	Protein Coding	P51532	64	GC19P132300	108.095	https://www.genecards.org/cgi-bin/carddisp.pl?gene=SMARCA4
PIK3CA	Phosphatidylinositol-4,5-Bisphosphate 3-Kinase Catalytic Subunit Alpha	Protein Coding	P42336	65	GC03P179148	107.01	https://www.genecards.org/cgi-bin/carddisp.pl?gene=PIK3CA
ESR1	Estrogen Receptor 1	Protein Coding	P03372	66	GC06P151656	106.495	https://www.genecards.org/cgi-bin/carddisp.pl?gene=ESR1
KRAS	KRAS Proto-Oncogene, GTPase	Protein Coding	P01116	66	GC12M033285	106.223	https://www.genecards.org/cgi-bin/carddisp.pl?gene=KRAS
SMAD4	SMAD Family Member 4	Protein Coding	Q13485	66	GC18P051028	104.092	https://www.genecards.org/cgi-bin/carddisp.pl?gene=SMAD4
KIT	KIT Proto-Oncogene, Receptor Tyrosine Kinase	Protein Coding	P10721	66	GC04P054657	104.059	https://www.genecards.org/cgi-bin/carddisp.pl?gene=KIT
BLM	BLM RecQ Like Helicase	Protein Coding	P54132	62	GC15P090717	102.888	https://www.genecards.org/cgi-bin/carddisp.pl?gene=BLM
MSH3	MutS Homolog 3	Protein Coding	P20585	55	GC05P080654	99.9068	https://www.genecards.org/cgi-bin/carddisp.pl?gene=MSH3
AKT1	AKT Serine/Threonine Kinase 1	Protein Coding	P31749	66	GC14M104769	97.7525	https://www.genecards.org/cgi-bin/carddisp.pl?gene=AKT1
IGF1R	Insulin Like Growth Factor 1 Receptor	Protein Coding	P08069	68	GC15P098648	96.2981	https://www.genecards.org/cgi-bin/carddisp.pl?gene=IGF1R
PDGFRA	Platelet Derived Growth Factor Receptor Alpha	Protein Coding	P16234	66	GC04P054229	94.8074	https://www.genecards.org/cgi-bin/carddisp.pl?gene=PDGFRA
CTNNB1	Catenin Beta 1	Protein Coding	P35222	66	GC03P041194	91.6905	https://www.genecards.org/cgi-bin/carddisp.pl?gene=CTNNB1
H19	H19 Imprinted Maternally Expressed Transcript	RNA Gene		36	GC11M001995	89.795	https://www.genecards.org/cgi-bin/carddisp.pl?gene=H19
TSC1	TSC Complex Subunit 1	Protein Coding	Q92574	61	GC09M132891	87.4511	https://www.genecards.org/cgi-bin/carddisp.pl?gene=TSC1
EPCAM	Epithelial Cell Adhesion Molecule	Protein Coding	P16422	61	GC02P047345	86.9501	https://www.genecards.org/cgi-bin/carddisp.pl?gene=EPCAM
CDKN1B	Cyclin Dependent Kinase Inhibitor 1B	Protein Coding	P46527	61	GC12P047017	80.2442	https://www.genecards.org/cgi-bin/carddisp.pl?gene=CDKN1B
HRAS	HRas Proto-Oncogene, GTPase	Protein Coding	P01112	65	GC11M013218	78.706	https://www.genecards.org/cgi-bin/carddisp.pl?gene=HRAS
ABCG2	ATP Binding Cassette Subfamily G Member 2 (JR Blood Group)	Protein Coding	Q9UNQ0	62	GC04M088090	78.5035	https://www.genecards.org/cgi-bin/carddisp.pl?gene=ABCG2
MYC	MYC Proto-Oncogene, BHLH Transcription Factor	Protein Coding	P01106	65	GC08P127735	76.2009	https://www.genecards.org/cgi-bin/carddisp.pl?gene=MYC
ATR	ATR Serine/Threonine Kinase	Protein Coding	Q13535	66	GC03M142449	75.9915	https://www.genecards.org/cgi-bin/carddisp.pl?gene=ATR
CCND1	Cyclin D1	Protein Coding	P24385	66	GC11P069641	74.7838	https://www.genecards.org/cgi-bin/carddisp.pl?gene=CCND1
FGFR2	Fibroblast Growth Factor Receptor 2	Protein Coding	P21802	68	GC10M121478	73.6501	https://www.genecards.org/cgi-bin/carddisp.pl?gene=FGFR2
PPARG	Peroxisome Proliferator Activated Receptor Gamma	Protein Coding	P37231	65	GC03P012287	73.2499	https://www.genecards.org/cgi-bin/carddisp.pl?gene=PPARG
TERT	Telomerase Reverse Transcriptase	Protein Coding	O14746	64	GC05M001253	73.1044	https://www.genecards.org/cgi-bin/carddisp.pl?gene=TERT
PVT1	Pvt1 Oncogene	RNA Gene		34	GC08P128246	71.2199	https://www.genecards.org/cgi-bin/carddisp.pl?gene=PVT1
GAS5	Growth Arrest Specific 5	RNA Gene		32	GC01M173947	70.5898	https://www.genecards.org/cgi-bin/carddisp.pl?gene=GAS5
ABCC2	ATP Binding Cassette Subfamily C Member 2	Protein Coding	Q92887	61	GC10P099782	70.5416	https://www.genecards.org/cgi-bin/carddisp.pl?gene=ABCC2
MIR21	MicroRNA 21	RNA Gene		33	GC17P134223	70.1473	https://www.genecards.org/cgi-bin/carddisp.pl?gene=MIR21
NRAS	NRAS Proto-Oncogene, GTPase	Protein Coding	P01111	63	GC01M114704	68.6695	https://www.genecards.org/cgi-bin/carddisp.pl?gene=NRAS
MTOR	Mechanistic Target Of Rapamycin Kinase	Protein Coding	P42345	68	GC01M011106	67.8361	https://www.genecards.org/cgi-bin/carddisp.pl?gene=MTOR
BCL2	BCL2 Apoptosis Regulator	Protein Coding	P10415	63	GC18M063123	67.5446	https://www.genecards.org/cgi-bin/carddisp.pl?gene=BCL2
STAT3	Signal Transducer And Activator Of Transcription 3	Protein Coding	P40763	66	GC17M042313	67.5143	https://www.genecards.org/cgi-bin/carddisp.pl?gene=STAT3
MEG3	Maternally Expressed 3	RNA Gene		36	GC14P119042	67.5083	https://www.genecards.org/cgi-bin/carddisp.pl?gene=MEG3
RUNX1	RUNX Family Transcription Factor 1	Protein Coding	Q01196	62	GC21M034787	65.8545	https://www.genecards.org/cgi-bin/carddisp.pl?gene=RUNX1
INS	Insulin	Protein Coding	P01308	61	GC11M002159	65.6006	https://www.genecards.org/cgi-bin/carddisp.pl?gene=INS
AKT2	AKT Serine/Threonine Kinase 2	Protein Coding	P31751	66	GC19M040230	65.5148	https://www.genecards.org/cgi-bin/carddisp.pl?gene=AKT2
UCA1	Urothelial Cancer Associated 1	RNA Gene		30	GC19P141717	64.5968	https://www.genecards.org/cgi-bin/carddisp.pl?gene=UCA1
CCAT1	Colon Cancer Associated Transcript 1	RNA Gene		22	GC08M127207	63.7791	https://www.genecards.org/cgi-bin/carddisp.pl?gene=CCAT1
HNF1A	HNF1 Homeobox A	Protein Coding	P20823	59	GC12P120978	63.1333	https://www.genecards.org/cgi-bin/carddisp.pl?gene=HNF1A
IL6	Interleukin 6	Protein Coding	P05231	63	GC07P022725	62.5816	https://www.genecards.org/cgi-bin/carddisp.pl?gene=IL6
TNF	Tumor Necrosis Factor	Protein Coding	P01375	65	GC06P156244	62.1614	https://www.genecards.org/cgi-bin/carddisp.pl?gene=TNF
SMARCB1	SWI/SNF Related, Matrix Associated, Actin Dependent Regulator Of Chromatin, Subfamily B, Member 1	Protein Coding	Q12824	59	GC22P023786	61.6803	https://www.genecards.org/cgi-bin/carddisp.pl?gene=SMARCB1
MDM2	MDM2 Proto-Oncogene	Protein Coding	Q00987	66	GC12P068808	61.6155	https://www.genecards.org/cgi-bin/carddisp.pl?gene=MDM2
TGFBR2	Transforming Growth Factor Beta Receptor 2	Protein Coding	P37173	65	GC03P030623	61.5294	https://www.genecards.org/cgi-bin/carddisp.pl?gene=TGFBR2
SRC	SRC Proto-Oncogene, Non-Receptor Tyrosine Kinase	Protein Coding	P12931	63	GC20P037344	61.272	https://www.genecards.org/cgi-bin/carddisp.pl?gene=SRC
MALAT1	Metastasis Associated Lung Adenocarcinoma Transcript 1	RNA Gene		33	GC11P098972	60.7802	https://www.genecards.org/cgi-bin/carddisp.pl?gene=MALAT1
NR3C1	Nuclear Receptor Subfamily 3 Group C Member 1	Protein Coding	P04150	62	GC05M143277	60.7178	https://www.genecards.org/cgi-bin/carddisp.pl?gene=NR3C1
WT1	WT1 Transcription Factor	Protein Coding	P19544	61	GC11M032365	60.6637	https://www.genecards.org/cgi-bin/carddisp.pl?gene=WT1
PIK3R1	Phosphoinositide-3-Kinase Regulatory Subunit 1	Protein Coding	P27986	65	GC05P068215	60.5197	https://www.genecards.org/cgi-bin/carddisp.pl?gene=PIK3R1
HIF1A	Hypoxia Inducible Factor 1 Subunit Alpha	Protein Coding	Q16665	61	GC14P061695	59.4225	https://www.genecards.org/cgi-bin/carddisp.pl?gene=HIF1A
MIR125A	MicroRNA 125a	RNA Gene		30	GC19P133539	59.4067	https://www.genecards.org/cgi-bin/carddisp.pl?gene=MIR125A
ERBB3	Erb-B2 Receptor Tyrosine Kinase 3	Protein Coding	P21860	67	GC12P065362	58.8478	https://www.genecards.org/cgi-bin/carddisp.pl?gene=ERBB3
FGFR1	Fibroblast Growth Factor Receptor 1	Protein Coding	P11362	68	GC08M038400	58.6623	https://www.genecards.org/cgi-bin/carddisp.pl?gene=FGFR1
EP300	E1A Binding Protein P300	Protein Coding	Q09472	65	GC22P081600	58.2665	https://www.genecards.org/cgi-bin/carddisp.pl?gene=EP300
HOTAIR	HOX Transcript Antisense RNA	RNA Gene		31	GC12M053962	57.9332	https://www.genecards.org/cgi-bin/carddisp.pl?gene=HOTAIR
CASP8	Caspase 8	Protein Coding	Q14790	65	GC02P201233	57.7529	https://www.genecards.org/cgi-bin/carddisp.pl?gene=CASP8
DHFR	Dihydrofolate Reductase	Protein Coding	P00374	61	GC05M080626	57.4735	https://www.genecards.org/cgi-bin/carddisp.pl?gene=DHFR
ERCC2	ERCC Excision Repair 2, TFIIH Core Complex Helicase Subunit	Protein Coding	P18074	61	GC19M045349	57.0989	https://www.genecards.org/cgi-bin/carddisp.pl?gene=ERCC2
BAX	BCL2 Associated X, Apoptosis Regulator	Protein Coding	Q07812	64	GC19P048954	56.9936	https://www.genecards.org/cgi-bin/carddisp.pl?gene=BAX
BCAR4	Breast Cancer Anti-Estrogen Resistance 4	RNA Gene		25	GC16M027344	56.7647	https://www.genecards.org/cgi-bin/carddisp.pl?gene=BCAR4
RAD51	RAD51 Recombinase	Protein Coding	Q06609	64	GC15P040694	56.3553	https://www.genecards.org/cgi-bin/carddisp.pl?gene=RAD51
XIST	X Inactive Specific Transcript	RNA Gene		32	GC0XM073820	56.1509	https://www.genecards.org/cgi-bin/carddisp.pl?gene=XIST
CDKN2B-AS1	CDKN2B Antisense RNA 1	RNA Gene		32	GC09P021994	56.0774	https://www.genecards.org/cgi-bin/carddisp.pl?gene=CDKN2B-AS1
ABCC4	ATP Binding Cassette Subfamily C Member 4 (PEL Blood Group)	Protein Coding	O15439	59	GC13M095019	56.0468	https://www.genecards.org/cgi-bin/carddisp.pl?gene=ABCC4
NFE2L2	NFE2 Like BZIP Transcription Factor 2	Protein Coding	Q16236	63	GC02M177227	55.614	https://www.genecards.org/cgi-bin/carddisp.pl?gene=NFE2L2
TUG1	Taurine Up-Regulated 1	Protein Coding	A0A6I8PU40	33	GC22P030969	55.0911	https://www.genecards.org/cgi-bin/carddisp.pl?gene=TUG1
MAPK1	Mitogen-Activated Protein Kinase 1	Protein Coding	P28482	65	GC22M021759	54.4575	https://www.genecards.org/cgi-bin/carddisp.pl?gene=MAPK1
MAP2K1	Mitogen-Activated Protein Kinase Kinase 1	Protein Coding	Q02750	67	GC15P066386	54.3133	https://www.genecards.org/cgi-bin/carddisp.pl?gene=MAP2K1
NOTCH1	Notch Receptor 1	Protein Coding	P46531	65	GC09M138976	53.9375	https://www.genecards.org/cgi-bin/carddisp.pl?gene=NOTCH1
MIR34A	MicroRNA 34a	RNA Gene		31	GC01M019769	53.6549	https://www.genecards.org/cgi-bin/carddisp.pl?gene=MIR34A
HNF1B	HNF1 Homeobox B	Protein Coding	P35680	55	GC17M037686	53.6121	https://www.genecards.org/cgi-bin/carddisp.pl?gene=HNF1B
CASC2	Cancer Susceptibility 2	RNA Gene	Q8IU53	34	GC10P119457	53.1092	https://www.genecards.org/cgi-bin/carddisp.pl?gene=CASC2
MIR221	MicroRNA 221	RNA Gene		30	GC0XM045746	52.7689	https://www.genecards.org/cgi-bin/carddisp.pl?gene=MIR221
FBXW7	F-Box And WD Repeat Domain Containing 7	Protein Coding	Q969H0	58	GC04M152321	52.7427	https://www.genecards.org/cgi-bin/carddisp.pl?gene=FBXW7
MIR145	MicroRNA 145	RNA Gene		32	GC05P149430	52.7042	https://www.genecards.org/cgi-bin/carddisp.pl?gene=MIR145
ARID1A	AT-Rich Interaction Domain 1A	Protein Coding	O14497	58	GC01P026693	52.6145	https://www.genecards.org/cgi-bin/carddisp.pl?gene=ARID1A
RECQL4	RecQ Like Helicase 4	Protein Coding	O94761	52	GC08M147010	52.4603	https://www.genecards.org/cgi-bin/carddisp.pl?gene=RECQL4
ABCC8	ATP Binding Cassette Subfamily C Member 8	Protein Coding	Q09428	58	GC11M017392	52.4314	https://www.genecards.org/cgi-bin/carddisp.pl?gene=ABCC8
CHEK1	Checkpoint Kinase 1	Protein Coding	O14757	65	GC11P125625	52.4006	https://www.genecards.org/cgi-bin/carddisp.pl?gene=CHEK1
PCAT1	Prostate Cancer Associated Transcript 1	RNA Gene		25	GC08P126553	52.2819	https://www.genecards.org/cgi-bin/carddisp.pl?gene=PCAT1
FANCD2	FA Complementation Group D2	Protein Coding	Q9BXW9	59	GC03P010026	52.1837	https://www.genecards.org/cgi-bin/carddisp.pl?gene=FANCD2
MIR126	MicroRNA 126	RNA Gene		31	GC09P136670	52.0439	https://www.genecards.org/cgi-bin/carddisp.pl?gene=MIR126
LINC-ROR	Long Intergenic Non-Protein Coding RNA, Regulator Of Reprogramming	RNA Gene		25	GC18M057054	51.8855	https://www.genecards.org/cgi-bin/carddisp.pl?gene=LINC-ROR
MIR17	MicroRNA 17	RNA Gene		28	GC13P091350	51.5942	https://www.genecards.org/cgi-bin/carddisp.pl?gene=MIR17
CDKN1A	Cyclin Dependent Kinase Inhibitor 1A	Protein Coding	P38936	63	GC06P156447	51.1615	https://www.genecards.org/cgi-bin/carddisp.pl?gene=CDKN1A
PMS1	PMS1 Homolog 1, Mismatch Repair System Component	Protein Coding	P54277	52	GC02P189784	51.0181	https://www.genecards.org/cgi-bin/carddisp.pl?gene=PMS1
IL1B	Interleukin 1 Beta	Protein Coding	P01584	60	GC02M112829	51.013	https://www.genecards.org/cgi-bin/carddisp.pl?gene=IL1B
VEGFA	Vascular Endothelial Growth Factor A	Protein Coding	P15692	61	GC06P043770	50.7389	https://www.genecards.org/cgi-bin/carddisp.pl?gene=VEGFA
FAS	Fas Cell Surface Death Receptor	Protein Coding	P25445	64	GC10P116129	50.5211	https://www.genecards.org/cgi-bin/carddisp.pl?gene=FAS
RAF1	Raf-1 Proto-Oncogene, Serine/Threonine Kinase	Protein Coding	P04049	67	GC03M012583	50.4348	https://www.genecards.org/cgi-bin/carddisp.pl?gene=RAF1
MVP	Major Vault Protein	Protein Coding	Q14764	52	GC16P104908	50.0711	https://www.genecards.org/cgi-bin/carddisp.pl?gene=MVP
MIR155	MicroRNA 155	RNA Gene		30	GC21P025573	49.9081	https://www.genecards.org/cgi-bin/carddisp.pl?gene=MIR155
MIR200C	MicroRNA 200c	RNA Gene		30	GC12P046792	49.8119	https://www.genecards.org/cgi-bin/carddisp.pl?gene=MIR200C
ERCC5	ERCC Excision Repair 5, Endonuclease	Protein Coding	P28715	58	GC13P102845	49.7763	https://www.genecards.org/cgi-bin/carddisp.pl?gene=ERCC5
HULC	Hepatocellular Carcinoma Up-Regulated Long Non-Coding RNA	RNA Gene		29	GC06P008703	49.6994	https://www.genecards.org/cgi-bin/carddisp.pl?gene=HULC
TGFB1	Transforming Growth Factor Beta 1	Protein Coding	P01137	65	GC19M041301	49.6838	https://www.genecards.org/cgi-bin/carddisp.pl?gene=TGFB1
IRS1	Insulin Receptor Substrate 1	Protein Coding	P35568	61	GC02M226731	49.4211	https://www.genecards.org/cgi-bin/carddisp.pl?gene=IRS1
MIR143	MicroRNA 143	RNA Gene		33	GC05P155623	49.2964	https://www.genecards.org/cgi-bin/carddisp.pl?gene=MIR143
IDH1	Isocitrate Dehydrogenase (NADP(+)) 1	Protein Coding	O75874	65	GC02M208236	49.2711	https://www.genecards.org/cgi-bin/carddisp.pl?gene=IDH1
EZH2	Enhancer Of Zeste 2 Polycomb Repressive Complex 2 Subunit	Protein Coding	Q15910	66	GC07M148807	48.9019	https://www.genecards.org/cgi-bin/carddisp.pl?gene=EZH2
MIRLET7C	MicroRNA Let-7c	RNA Gene		31	GC21P019897	48.872	https://www.genecards.org/cgi-bin/carddisp.pl?gene=MIRLET7C
JUN	Jun Proto-Oncogene, AP-1 Transcription Factor Subunit	Protein Coding	P05412	62	GC01M058780	48.84	https://www.genecards.org/cgi-bin/carddisp.pl?gene=JUN
MIR222	MicroRNA 222	RNA Gene		29	GC0XM045747	48.3256	https://www.genecards.org/cgi-bin/carddisp.pl?gene=MIR222
GSTP1	Glutathione S-Transferase Pi 1	Protein Coding	P09211	62	GC11P067583	48.0273	https://www.genecards.org/cgi-bin/carddisp.pl?gene=GSTP1
LINC01672	Long Intergenic Non-Protein Coding RNA 1672	RNA Gene		19	GC01P060062	47.9182	https://www.genecards.org/cgi-bin/carddisp.pl?gene=LINC01672
FANCA	FA Complementation Group A	Protein Coding	O15360	62	GC16M090235	47.8834	https://www.genecards.org/cgi-bin/carddisp.pl?gene=FANCA
NTRK1	Neurotrophic Receptor Tyrosine Kinase 1	Protein Coding	P04629	62	GC01P156815	47.834	https://www.genecards.org/cgi-bin/carddisp.pl?gene=NTRK1
HOTTIP	HOXA Distal Transcript Antisense RNA	RNA Gene		30	GC07P027198	47.8	https://www.genecards.org/cgi-bin/carddisp.pl?gene=HOTTIP
MIR30A	MicroRNA 30a	RNA Gene		28	GC06M071403	47.7898	https://www.genecards.org/cgi-bin/carddisp.pl?gene=MIR30A
MIR146A	MicroRNA 146a	RNA Gene		31	GC05P160485	47.7103	https://www.genecards.org/cgi-bin/carddisp.pl?gene=MIR146A
MIR20A	MicroRNA 20a	RNA Gene		29	GC13P091717	47.4277	https://www.genecards.org/cgi-bin/carddisp.pl?gene=MIR20A
MIR29A	MicroRNA 29a	RNA Gene		30	GC07M130876	47.4119	https://www.genecards.org/cgi-bin/carddisp.pl?gene=MIR29A
MIR146B	MicroRNA 146b	RNA Gene		30	GC10P102436	47.0166	https://www.genecards.org/cgi-bin/carddisp.pl?gene=MIR146B
MIR27A	MicroRNA 27a	RNA Gene		31	GC19M100411	46.4407	https://www.genecards.org/cgi-bin/carddisp.pl?gene=MIR27A
ABCB11	ATP Binding Cassette Subfamily B Member 11	Protein Coding	O95342	59	GC02M168922	46.3924	https://www.genecards.org/cgi-bin/carddisp.pl?gene=ABCB11
MIR200B	MicroRNA 200b	RNA Gene		30	GC01P001167	46.2154	https://www.genecards.org/cgi-bin/carddisp.pl?gene=MIR200B
MIR223	MicroRNA 223	RNA Gene		30	GC0XP066018	46.1913	https://www.genecards.org/cgi-bin/carddisp.pl?gene=MIR223
MIR214	MicroRNA 214	RNA Gene		31	GC01M172234	46.1829	https://www.genecards.org/cgi-bin/carddisp.pl?gene=MIR214
PIK3CG	Phosphatidylinositol-4,5-Bisphosphate 3-Kinase Catalytic Subunit Gamma	Protein Coding	P48736	62	GC07P106865	46.1321	https://www.genecards.org/cgi-bin/carddisp.pl?gene=PIK3CG
TCF7L2	Transcription Factor 7 Like 2	Protein Coding	Q9NQB0	58	GC10P112950	45.9288	https://www.genecards.org/cgi-bin/carddisp.pl?gene=TCF7L2
MIR141	MicroRNA 141	RNA Gene		30	GC12P046793	45.6146	https://www.genecards.org/cgi-bin/carddisp.pl?gene=MIR141
MIR34C	MicroRNA 34c	RNA Gene		30	GC11P112711	45.5577	https://www.genecards.org/cgi-bin/carddisp.pl?gene=MIR34C
ABCC3	ATP Binding Cassette Subfamily C Member 3	Protein Coding	O15438	57	GC17P050634	45.5002	https://www.genecards.org/cgi-bin/carddisp.pl?gene=ABCC3
KCNQ1OT1	KCNQ1 Opposite Strand/Antisense Transcript 1	RNA Gene		36	GC11M013323	45.3575	https://www.genecards.org/cgi-bin/carddisp.pl?gene=KCNQ1OT1
CD274	CD274 Molecule	Protein Coding	Q9NZQ7	58	GC09P005450	45.3291	https://www.genecards.org/cgi-bin/carddisp.pl?gene=CD274
NEAT1	Nuclear Paraspeckle Assembly Transcript 1	RNA Gene		33	GC11P098966	45.0478	https://www.genecards.org/cgi-bin/carddisp.pl?gene=NEAT1
PTPN11	Protein Tyrosine Phosphatase Non-Receptor Type 11	Protein Coding	Q06124	66	GC12P112418	44.6625	https://www.genecards.org/cgi-bin/carddisp.pl?gene=PTPN11
CCNE1	Cyclin E1	Protein Coding	P24864	61	GC19P029811	44.4953	https://www.genecards.org/cgi-bin/carddisp.pl?gene=CCNE1
TYMS	Thymidylate Synthetase	Protein Coding	P04818	62	GC18P000657	44.4506	https://www.genecards.org/cgi-bin/carddisp.pl?gene=TYMS
ERCC4	ERCC Excision Repair 4, Endonuclease Catalytic Subunit	Protein Coding	Q92889	59	GC16P013920	44.418	https://www.genecards.org/cgi-bin/carddisp.pl?gene=ERCC4
CREBBP	CREB Binding Protein	Protein Coding	Q92793	67	GC16M027070	44.301	https://www.genecards.org/cgi-bin/carddisp.pl?gene=CREBBP
CASP3	Caspase 3	Protein Coding	P42574	62	GC04M184627	44.2538	https://www.genecards.org/cgi-bin/carddisp.pl?gene=CASP3
MIR205	MicroRNA 205	RNA Gene		29	GC01P209432	44.0505	https://www.genecards.org/cgi-bin/carddisp.pl?gene=MIR205
LEP	Leptin	Protein Coding	P41159	59	GC07P128241	43.8609	https://www.genecards.org/cgi-bin/carddisp.pl?gene=LEP
MIR210	MicroRNA 210	RNA Gene		30	GC11M013222	43.8366	https://www.genecards.org/cgi-bin/carddisp.pl?gene=MIR210
IL2	Interleukin 2	Protein Coding	P60568	58	GC04M122451	43.7635	https://www.genecards.org/cgi-bin/carddisp.pl?gene=IL2
CDKN2B	Cyclin Dependent Kinase Inhibitor 2B	Protein Coding	P42772	58	GC09M022002	43.691	https://www.genecards.org/cgi-bin/carddisp.pl?gene=CDKN2B
VDR	Vitamin D Receptor	Protein Coding	P11473	61	GC12M047841	43.5835	https://www.genecards.org/cgi-bin/carddisp.pl?gene=VDR
MIR7-3HG	MIR7-3 Host Gene	RNA Gene	Q8N6C7	34	GC19P132003	43.582	https://www.genecards.org/cgi-bin/carddisp.pl?gene=MIR7-3HG
MIR195	MicroRNA 195	RNA Gene		28	GC17M088262	43.5419	https://www.genecards.org/cgi-bin/carddisp.pl?gene=MIR195
AURKA	Aurora Kinase A	Protein Coding	O14965	65	GC20M056370	43.5149	https://www.genecards.org/cgi-bin/carddisp.pl?gene=AURKA
PTGS2	Prostaglandin-Endoperoxide Synthase 2	Protein Coding	P35354	62	GC01M186671	43.4457	https://www.genecards.org/cgi-bin/carddisp.pl?gene=PTGS2
SMO	Smoothened, Frizzled Class Receptor	Protein Coding	Q99835	64	GC07P138834	43.3969	https://www.genecards.org/cgi-bin/carddisp.pl?gene=SMO
MGMT	O-6-Methylguanine-DNA Methyltransferase	Protein Coding	P16455	62	GC10P129467	43.2337	https://www.genecards.org/cgi-bin/carddisp.pl?gene=MGMT
BIRC5	Baculoviral IAP Repeat Containing 5	Protein Coding	O15392	58	GC17P078214	42.9265	https://www.genecards.org/cgi-bin/carddisp.pl?gene=BIRC5
XPC	XPC Complex Subunit, DNA Damage Recognition And Repair Factor	Protein Coding	Q01831	58	GC03M027401	42.7852	https://www.genecards.org/cgi-bin/carddisp.pl?gene=XPC
IFNG	Interferon Gamma	Protein Coding	P01579	63	GC12M068154	42.5374	https://www.genecards.org/cgi-bin/carddisp.pl?gene=IFNG
MIR18A	MicroRNA 18a	RNA Gene		27	GC13P091719	42.2383	https://www.genecards.org/cgi-bin/carddisp.pl?gene=MIR18A
RHOA	Ras Homolog Family Member A	Protein Coding	P61586	62	GC03M049359	42.1714	https://www.genecards.org/cgi-bin/carddisp.pl?gene=RHOA
CXCR4	C-X-C Motif Chemokine Receptor 4	Protein Coding	P61073	65	GC02M136114	41.9478	https://www.genecards.org/cgi-bin/carddisp.pl?gene=CXCR4
KDR	Kinase Insert Domain Receptor	Protein Coding	P35968	66	GC04M055078	41.8746	https://www.genecards.org/cgi-bin/carddisp.pl?gene=KDR
DANCR	Differentiation Antagonizing Non-Protein Coding RNA	RNA Gene	P0C864	31	GC04P052712	41.7707	https://www.genecards.org/cgi-bin/carddisp.pl?gene=DANCR
HNF4A	Hepatocyte Nuclear Factor 4 Alpha	Protein Coding	P41235	62	GC20P044355	41.7447	https://www.genecards.org/cgi-bin/carddisp.pl?gene=HNF4A
IL10	Interleukin 10	Protein Coding	P22301	60	GC01M206767	41.7213	https://www.genecards.org/cgi-bin/carddisp.pl?gene=IL10
ERCC1	ERCC Excision Repair 1, Endonuclease Non-Catalytic Subunit	Protein Coding	P07992	59	GC19M101124	41.6448	https://www.genecards.org/cgi-bin/carddisp.pl?gene=ERCC1
MIR106A	MicroRNA 106a	RNA Gene		27	GC0XM134526	41.6363	https://www.genecards.org/cgi-bin/carddisp.pl?gene=MIR106A
XPA	XPA, DNA Damage Recognition And Repair Factor	Protein Coding	P23025	58	GC09M097654	41.611	https://www.genecards.org/cgi-bin/carddisp.pl?gene=XPA
FASLG	Fas Ligand	Protein Coding	P48023	61	GC01P172659	41.6065	https://www.genecards.org/cgi-bin/carddisp.pl?gene=FASLG
MIR200A	MicroRNA 200a	RNA Gene		29	GC01P059855	41.497	https://www.genecards.org/cgi-bin/carddisp.pl?gene=MIR200A
MIR106B	MicroRNA 106b	RNA Gene		30	GC07M106065	41.3798	https://www.genecards.org/cgi-bin/carddisp.pl?gene=MIR106B
MIRLET7B	MicroRNA Let-7b	RNA Gene		29	GC22P081742	41.2412	https://www.genecards.org/cgi-bin/carddisp.pl?gene=MIRLET7B
PGR	Progesterone Receptor	Protein Coding	P06401	62	GC11M133477	41.2229	https://www.genecards.org/cgi-bin/carddisp.pl?gene=PGR
ABL1	ABL Proto-Oncogene 1, Non-Receptor Tyrosine Kinase	Protein Coding	P00519	65	GC09P130713	41.2036	https://www.genecards.org/cgi-bin/carddisp.pl?gene=ABL1
NFKB1	Nuclear Factor Kappa B Subunit 1	Protein Coding	P19838	66	GC04P102501	41.1447	https://www.genecards.org/cgi-bin/carddisp.pl?gene=NFKB1
EGF	Epidermal Growth Factor	Protein Coding	P01133	64	GC04P109912	41.1181	https://www.genecards.org/cgi-bin/carddisp.pl?gene=EGF
CYP17A1	Cytochrome P450 Family 17 Subfamily A Member 1	Protein Coding	P05093	62	GC10M102830	41.0842	https://www.genecards.org/cgi-bin/carddisp.pl?gene=CYP17A1
NRG1	Neuregulin 1	Protein Coding	Q02297	61	GC08P031639	40.9037	https://www.genecards.org/cgi-bin/carddisp.pl?gene=NRG1
MIR148A	MicroRNA 148a	RNA Gene		29	GC07M025950	40.6236	https://www.genecards.org/cgi-bin/carddisp.pl?gene=MIR148A
MIRLET7D	MicroRNA Let-7d	RNA Gene		31	GC09P094178	40.5949	https://www.genecards.org/cgi-bin/carddisp.pl?gene=MIRLET7D
CFTR	CF Transmembrane Conductance Regulator	Protein Coding	P13569	66	GC07P117287	40.5886	https://www.genecards.org/cgi-bin/carddisp.pl?gene=CFTR
CYP3A4	Cytochrome P450 Family 3 Subfamily A Member 4	Protein Coding	P08684	61	GC07M106050	40.5795	https://www.genecards.org/cgi-bin/carddisp.pl?gene=CYP3A4
CYCS	Cytochrome C, Somatic	Protein Coding	P99999	61	GC07M025118	40.5741	https://www.genecards.org/cgi-bin/carddisp.pl?gene=CYCS
ZFAS1	ZNFX1 Antisense RNA 1	RNA Gene		29	GC20P049276	40.4853	https://www.genecards.org/cgi-bin/carddisp.pl?gene=ZFAS1
PARP1	Poly(ADP-Ribose) Polymerase 1	Protein Coding	P09874	63	GC01M226360	40.3261	https://www.genecards.org/cgi-bin/carddisp.pl?gene=PARP1
MIR451A	MicroRNA 451a	RNA Gene		26	GC17M028861	40.3089	https://www.genecards.org/cgi-bin/carddisp.pl?gene=MIR451A
RNASEL	Ribonuclease L	Protein Coding	Q05823	56	GC01M182573	40.0726	https://www.genecards.org/cgi-bin/carddisp.pl?gene=RNASEL
MIR199A1	MicroRNA 199a-1	RNA Gene		29	GC19M010817	40.0171	https://www.genecards.org/cgi-bin/carddisp.pl?gene=MIR199A1
CD44	CD44 Molecule (IN Blood Group)	Protein Coding	P16070	61	GC11P035139	39.9111	https://www.genecards.org/cgi-bin/carddisp.pl?gene=CD44
TMX2-CTNND1	TMX2-CTNND1 Readthrough (NMD Candidate)	RNA Gene		26	GC11P057712	39.8792	https://www.genecards.org/cgi-bin/carddisp.pl?gene=TMX2-CTNND1
MIR320A	MicroRNA 320a	RNA Gene		30	GC08M022379	39.8642	https://www.genecards.org/cgi-bin/carddisp.pl?gene=MIR320A
MIR100	MicroRNA 100	RNA Gene		30	GC11M122152	39.8174	https://www.genecards.org/cgi-bin/carddisp.pl?gene=MIR100
ERCC3	ERCC Excision Repair 3, TFIIH Core Complex Helicase Subunit	Protein Coding	P19447	60	GC02M127257	39.7708	https://www.genecards.org/cgi-bin/carddisp.pl?gene=ERCC3
SOD2	Superoxide Dismutase 2	Protein Coding	P04179	61	GC06M159669	39.7534	https://www.genecards.org/cgi-bin/carddisp.pl?gene=SOD2
MIR181A1	MicroRNA 181a-1	RNA Gene		27	GC01M198860	39.715	https://www.genecards.org/cgi-bin/carddisp.pl?gene=MIR181A1
MIR335	MicroRNA 335	RNA Gene		29	GC07P130496	39.6927	https://www.genecards.org/cgi-bin/carddisp.pl?gene=MIR335
BCL2L1	BCL2 Like 1	Protein Coding	Q07817	62	GC20M031664	39.6886	https://www.genecards.org/cgi-bin/carddisp.pl?gene=BCL2L1
MIR140	MicroRNA 140	RNA Gene		33	GC16P106041	39.603	https://www.genecards.org/cgi-bin/carddisp.pl?gene=MIR140
MIR22	MicroRNA 22	RNA Gene		31	GC17M001713	39.5502	https://www.genecards.org/cgi-bin/carddisp.pl?gene=MIR22
CYTOR	Cytoskeleton Regulator RNA	RNA Gene		30	GC02P089642	39.535	https://www.genecards.org/cgi-bin/carddisp.pl?gene=CYTOR
ABCB4	ATP Binding Cassette Subfamily B Member 4	Protein Coding	P21439	59	GC07M087365	39.513	https://www.genecards.org/cgi-bin/carddisp.pl?gene=ABCB4
XRCC3	X-Ray Repair Cross Complementing 3	Protein Coding	O43542	56	GC14M103697	39.4789	https://www.genecards.org/cgi-bin/carddisp.pl?gene=XRCC3
JAK2	Janus Kinase 2	Protein Coding	O60674	66	GC09P004985	39.4303	https://www.genecards.org/cgi-bin/carddisp.pl?gene=JAK2
MTHFR	Methylenetetrahydrofolate Reductase	Protein Coding	P42898	61	GC01M011785	39.4007	https://www.genecards.org/cgi-bin/carddisp.pl?gene=MTHFR
MIR224	MicroRNA 224	RNA Gene		26	GC0XM151958	39.3636	https://www.genecards.org/cgi-bin/carddisp.pl?gene=MIR224
CDK12	Cyclin Dependent Kinase 12	Protein Coding	Q9NYV4	59	GC17P039461	39.3412	https://www.genecards.org/cgi-bin/carddisp.pl?gene=CDK12
CYP19A1	Cytochrome P450 Family 19 Subfamily A Member 1	Protein Coding	P11511	61	GC15M051208	39.2755	https://www.genecards.org/cgi-bin/carddisp.pl?gene=CYP19A1
MUC1	Mucin 1, Cell Surface Associated	Protein Coding	P15941	61	GC01M155185	39.1356	https://www.genecards.org/cgi-bin/carddisp.pl?gene=MUC1
YAP1	Yes1 Associated Transcriptional Regulator	Protein Coding	P46937	61	GC11P102110	39.0934	https://www.genecards.org/cgi-bin/carddisp.pl?gene=YAP1
TERC	Telomerase RNA Component	RNA Gene		37	GC03M169765	39.09	https://www.genecards.org/cgi-bin/carddisp.pl?gene=TERC
MIR133B	MicroRNA 133b	RNA Gene		31	GC06P052148	39.0809	https://www.genecards.org/cgi-bin/carddisp.pl?gene=MIR133B
CXCL8	C-X-C Motif Chemokine Ligand 8	Protein Coding	P10145	56	GC04P073740	39.0054	https://www.genecards.org/cgi-bin/carddisp.pl?gene=CXCL8
MIR139	MicroRNA 139	RNA Gene		30	GC11M072615	38.7819	https://www.genecards.org/cgi-bin/carddisp.pl?gene=MIR139
HSP90AA1	Heat Shock Protein 90 Alpha Family Class A Member 1	Protein Coding	P07900	64	GC14M102080	38.7354	https://www.genecards.org/cgi-bin/carddisp.pl?gene=HSP90AA1
MIR127	MicroRNA 127	RNA Gene		30	GC14P118051	38.6552	https://www.genecards.org/cgi-bin/carddisp.pl?gene=MIR127
PRKDC	Protein Kinase, DNA-Activated, Catalytic Subunit	Protein Coding	P78527	63	GC08M047773	38.6358	https://www.genecards.org/cgi-bin/carddisp.pl?gene=PRKDC
TOP2A	DNA Topoisomerase II Alpha	Protein Coding	P11388	63	GC17M040388	38.5952	https://www.genecards.org/cgi-bin/carddisp.pl?gene=TOP2A
GSTM1	Glutathione S-Transferase Mu 1	Protein Coding	P09488	55	GC01P109687	38.5465	https://www.genecards.org/cgi-bin/carddisp.pl?gene=GSTM1
IL1RN	Interleukin 1 Receptor Antagonist	Protein Coding	P18510	62	GC02P148590	38.2894	https://www.genecards.org/cgi-bin/carddisp.pl?gene=IL1RN
MMP9	Matrix Metallopeptidase 9	Protein Coding	P14780	66	GC20P046008	38.2404	https://www.genecards.org/cgi-bin/carddisp.pl?gene=MMP9
FOXO1	Forkhead Box O1	Protein Coding	Q12778	64	GC13M040555	38.1645	https://www.genecards.org/cgi-bin/carddisp.pl?gene=FOXO1
MIR15A	MicroRNA 15a	RNA Gene		25	GC13M050049	38.1448	https://www.genecards.org/cgi-bin/carddisp.pl?gene=MIR15A
NTRK2	Neurotrophic Receptor Tyrosine Kinase 2	Protein Coding	Q16620	66	GC09P084668	38.0404	https://www.genecards.org/cgi-bin/carddisp.pl?gene=NTRK2
MIR27B	MicroRNA 27b	RNA Gene		30	GC09P103712	37.9504	https://www.genecards.org/cgi-bin/carddisp.pl?gene=MIR27B
ENPP1	Ectonucleotide Pyrophosphatase/Phosphodiesterase 1	Protein Coding	P22413	62	GC06P131808	37.9317	https://www.genecards.org/cgi-bin/carddisp.pl?gene=ENPP1
MIR23A	MicroRNA 23a	RNA Gene		30	GC19M100412	37.921	https://www.genecards.org/cgi-bin/carddisp.pl?gene=MIR23A
ITGB1	Integrin Subunit Beta 1	Protein Coding	P05556	62	GC10M036398	37.6496	https://www.genecards.org/cgi-bin/carddisp.pl?gene=ITGB1
MAP3K1	Mitogen-Activated Protein Kinase Kinase Kinase 1	Protein Coding	Q13233	62	GC05P056815	37.6256	https://www.genecards.org/cgi-bin/carddisp.pl?gene=MAP3K1
CDK6	Cyclin Dependent Kinase 6	Protein Coding	Q00534	64	GC07M092604	37.5156	https://www.genecards.org/cgi-bin/carddisp.pl?gene=CDK6
CDK2	Cyclin Dependent Kinase 2	Protein Coding	P24941	63	GC12P055966	37.3346	https://www.genecards.org/cgi-bin/carddisp.pl?gene=CDK2
IRF1	Interferon Regulatory Factor 1	Protein Coding	P10914	60	GC05M132440	37.0543	https://www.genecards.org/cgi-bin/carddisp.pl?gene=IRF1
CERNA3	Competing Endogenous LncRNA 3 For MiR-645	RNA Gene		21	GC08P056381	36.9089	https://www.genecards.org/cgi-bin/carddisp.pl?gene=CERNA3
CAV1	Caveolin 1	Protein Coding	Q03135	61	GC07P116524	36.8818	https://www.genecards.org/cgi-bin/carddisp.pl?gene=CAV1
ESR2	Estrogen Receptor 2	Protein Coding	Q92731	61	GC14M064084	36.6923	https://www.genecards.org/cgi-bin/carddisp.pl?gene=ESR2
GCK	Glucokinase	Protein Coding	P35557	62	GC07M045514	36.667	https://www.genecards.org/cgi-bin/carddisp.pl?gene=GCK
MIR373	MicroRNA 373	RNA Gene		29	GC19P133648	36.527	https://www.genecards.org/cgi-bin/carddisp.pl?gene=MIR373
SNHG16	Small Nucleolar RNA Host Gene 16	RNA Gene		27	GC17P134648	36.524	https://www.genecards.org/cgi-bin/carddisp.pl?gene=SNHG16
GPC3	Glypican 3	Protein Coding	P51654	59	GC0XM133535	36.4687	https://www.genecards.org/cgi-bin/carddisp.pl?gene=GPC3
MIR23B	MicroRNA 23b	RNA Gene		29	GC09P095085	36.3648	https://www.genecards.org/cgi-bin/carddisp.pl?gene=MIR23B
MIR215	MicroRNA 215	RNA Gene		27	GC01M220117	36.362	https://www.genecards.org/cgi-bin/carddisp.pl?gene=MIR215
MMP2	Matrix Metallopeptidase 2	Protein Coding	P08253	66	GC16P105536	36.3225	https://www.genecards.org/cgi-bin/carddisp.pl?gene=MMP2
CYP2A6	Cytochrome P450 Family 2 Subfamily A Member 6	Protein Coding	P11509	57	GC19M040843	36.2947	https://www.genecards.org/cgi-bin/carddisp.pl?gene=CYP2A6
GLI1	GLI Family Zinc Finger 1	Protein Coding	P08151	61	GC12P065433	36.2521	https://www.genecards.org/cgi-bin/carddisp.pl?gene=GLI1
SOX2	SRY-Box Transcription Factor 2	Protein Coding	P48431	58	GC03P181711	35.99	https://www.genecards.org/cgi-bin/carddisp.pl?gene=SOX2
DNMT1	DNA Methyltransferase 1	Protein Coding	P26358	65	GC19M010133	35.9834	https://www.genecards.org/cgi-bin/carddisp.pl?gene=DNMT1
TNFSF10	TNF Superfamily Member 10	Protein Coding	P50591	57	GC03M172505	35.8733	https://www.genecards.org/cgi-bin/carddisp.pl?gene=TNFSF10
KEAP1	Kelch Like ECH Associated Protein 1	Protein Coding	Q14145	61	GC19M010486	35.8503	https://www.genecards.org/cgi-bin/carddisp.pl?gene=KEAP1
MIR149	MicroRNA 149	RNA Gene		31	GC02P240456	35.7959	https://www.genecards.org/cgi-bin/carddisp.pl?gene=MIR149
ABCC5	ATP Binding Cassette Subfamily C Member 5	Protein Coding	O15440	55	GC03M183919	35.7895	https://www.genecards.org/cgi-bin/carddisp.pl?gene=ABCC5
MIR125B1	MicroRNA 125b-1	RNA Gene		30	GC11M134117	35.706	https://www.genecards.org/cgi-bin/carddisp.pl?gene=MIR125B1
MIR497	MicroRNA 497	RNA Gene		27	GC17M088263	35.678	https://www.genecards.org/cgi-bin/carddisp.pl?gene=MIR497
KLK3	Kallikrein Related Peptidase 3	Protein Coding	P07288	59	GC19P050854	35.6734	https://www.genecards.org/cgi-bin/carddisp.pl?gene=KLK3
MIR19A	MicroRNA 19a	RNA Gene		29	GC13P091713	35.6242	https://www.genecards.org/cgi-bin/carddisp.pl?gene=MIR19A
MIR98	MicroRNA 98	RNA Gene		27	GC0XM053894	35.6175	https://www.genecards.org/cgi-bin/carddisp.pl?gene=MIR98
MAPK8	Mitogen-Activated Protein Kinase 8	Protein Coding	P45983	62	GC10P048306	35.5938	https://www.genecards.org/cgi-bin/carddisp.pl?gene=MAPK8
DPYD	Dihydropyrimidine Dehydrogenase	Protein Coding	Q12882	64	GC01M097015	35.566	https://www.genecards.org/cgi-bin/carddisp.pl?gene=DPYD
SERPINE1	Serpin Family E Member 1	Protein Coding	P05121	63	GC07P101127	35.4852	https://www.genecards.org/cgi-bin/carddisp.pl?gene=SERPINE1
ZEB1	Zinc Finger E-Box Binding Homeobox 1	Protein Coding	P37275	62	GC10P031318	35.4431	https://www.genecards.org/cgi-bin/carddisp.pl?gene=ZEB1
BCYRN1	Brain Cytoplasmic RNA 1	RNA Gene		27	GC02P047253	35.3579	https://www.genecards.org/cgi-bin/carddisp.pl?gene=BCYRN1
FLT3	Fms Related Receptor Tyrosine Kinase 3	Protein Coding	P36888	66	GC13M028003	35.268	https://www.genecards.org/cgi-bin/carddisp.pl?gene=FLT3
PRKCA	Protein Kinase C Alpha	Protein Coding	P17252	64	GC17P066302	35.2053	https://www.genecards.org/cgi-bin/carddisp.pl?gene=PRKCA
MIR494	MicroRNA 494	RNA Gene		26	GC14P119078	35.0957	https://www.genecards.org/cgi-bin/carddisp.pl?gene=MIR494
MIR211	MicroRNA 211	RNA Gene		30	GC15M031065	35.0283	https://www.genecards.org/cgi-bin/carddisp.pl?gene=MIR211
AXL	AXL Receptor Tyrosine Kinase	Protein Coding	P30530	64	GC19P041219	34.9907	https://www.genecards.org/cgi-bin/carddisp.pl?gene=AXL
MIRLET7G	MicroRNA Let-7g	RNA Gene		28	GC03M052268	34.8188	https://www.genecards.org/cgi-bin/carddisp.pl?gene=MIRLET7G
BANCR	BRAF-Activated Non-Protein Coding RNA	RNA Gene		22	GC09M069296	34.7733	https://www.genecards.org/cgi-bin/carddisp.pl?gene=BANCR
GSK3B	Glycogen Synthase Kinase 3 Beta	Protein Coding	P49841	63	GC03M119821	34.7467	https://www.genecards.org/cgi-bin/carddisp.pl?gene=GSK3B
TOP1	DNA Topoisomerase I	Protein Coding	P11387	62	GC20P041028	34.7051	https://www.genecards.org/cgi-bin/carddisp.pl?gene=TOP1
RASSF1	Ras Association Domain Family Member 1	Protein Coding	Q9NS23	55	GC03M050329	34.6652	https://www.genecards.org/cgi-bin/carddisp.pl?gene=RASSF1
MIR15B	MicroRNA 15b	RNA Gene		29	GC03P160404	34.5933	https://www.genecards.org/cgi-bin/carddisp.pl?gene=MIR15B
RMRP	RNA Component Of Mitochondrial RNA Processing Endoribonuclease	RNA Gene		33	GC09M035655	34.539	https://www.genecards.org/cgi-bin/carddisp.pl?gene=RMRP
MIR199B	MicroRNA 199b	RNA Gene		29	GC09M128244	34.5256	https://www.genecards.org/cgi-bin/carddisp.pl?gene=MIR199B
MIR424	MicroRNA 424	RNA Gene		27	GC0XM134901	34.5227	https://www.genecards.org/cgi-bin/carddisp.pl?gene=MIR424
PDGFRB	Platelet Derived Growth Factor Receptor Beta	Protein Coding	P09619	66	GC05M150113	34.4822	https://www.genecards.org/cgi-bin/carddisp.pl?gene=PDGFRB
CBS	Cystathionine Beta-Synthase	Protein Coding	P35520	63	GC21M043053	34.3235	https://www.genecards.org/cgi-bin/carddisp.pl?gene=CBS
SNHG1	Small Nucleolar RNA Host Gene 1	RNA Gene		29	GC11M132691	34.2876	https://www.genecards.org/cgi-bin/carddisp.pl?gene=SNHG1
SCARNA5	Small Cajal Body-Specific RNA 5	RNA Gene		28	GC02P233275	34.251	https://www.genecards.org/cgi-bin/carddisp.pl?gene=SCARNA5
MCL1	MCL1 Apoptosis Regulator, BCL2 Family Member	Protein Coding	Q07820	61	GC01M164881	34.195	https://www.genecards.org/cgi-bin/carddisp.pl?gene=MCL1
KCNJ11	Potassium Inwardly Rectifying Channel Subfamily J Member 11	Protein Coding	Q14654	58	GC11M018031	34.1519	https://www.genecards.org/cgi-bin/carddisp.pl?gene=KCNJ11
MIR9-1	MicroRNA 9-1	RNA Gene		30	GC01M156420	34.1029	https://www.genecards.org/cgi-bin/carddisp.pl?gene=MIR9-1
DNMT3A	DNA Methyltransferase 3 Alpha	Protein Coding	Q9Y6K1	64	GC02M025228	34.0951	https://www.genecards.org/cgi-bin/carddisp.pl?gene=DNMT3A
HAGLR	HOXD Antisense Growth-Associated Long Non-Coding RNA	RNA Gene		26	GC02M176172	33.9953	https://www.genecards.org/cgi-bin/carddisp.pl?gene=HAGLR
HOXA11-AS	HOXA11 Antisense RNA	RNA Gene		29	GC07P027184	33.9186	https://www.genecards.org/cgi-bin/carddisp.pl?gene=HOXA11-AS
XRCC1	X-Ray Repair Cross Complementing 1	Protein Coding	P18887	58	GC19M043543	33.7174	https://www.genecards.org/cgi-bin/carddisp.pl?gene=XRCC1
HGF	Hepatocyte Growth Factor	Protein Coding	P14210	65	GC07M081699	33.5969	https://www.genecards.org/cgi-bin/carddisp.pl?gene=HGF
MIR16-1	MicroRNA 16-1	RNA Gene		29	GC13M050048	33.5858	https://www.genecards.org/cgi-bin/carddisp.pl?gene=MIR16-1
MIR130A	MicroRNA 130a	RNA Gene		30	GC11P057641	33.5518	https://www.genecards.org/cgi-bin/carddisp.pl?gene=MIR130A
STAT1	Signal Transducer And Activator Of Transcription 1	Protein Coding	P42224	66	GC02M190908	33.4833	https://www.genecards.org/cgi-bin/carddisp.pl?gene=STAT1
SOX9	SRY-Box Transcription Factor 9	Protein Coding	P48436	58	GC17P072121	33.4634	https://www.genecards.org/cgi-bin/carddisp.pl?gene=SOX9
KRT19	Keratin 19	Protein Coding	P08727	56	GC17M041523	33.2674	https://www.genecards.org/cgi-bin/carddisp.pl?gene=KRT19
MAPK3	Mitogen-Activated Protein Kinase 3	Protein Coding	P27361	62	GC16M045720	32.8881	https://www.genecards.org/cgi-bin/carddisp.pl?gene=MAPK3
MIR26B	MicroRNA 26b	RNA Gene		31	GC02P218402	32.838	https://www.genecards.org/cgi-bin/carddisp.pl?gene=MIR26B
MIR206	MicroRNA 206	RNA Gene		29	GC06P052144	32.7444	https://www.genecards.org/cgi-bin/carddisp.pl?gene=MIR206
SMAD3	SMAD Family Member 3	Protein Coding	P84022	66	GC15P067063	32.6702	https://www.genecards.org/cgi-bin/carddisp.pl?gene=SMAD3
CRNDE	Colorectal Neoplasia Differentially Expressed	RNA Gene		29	GC16M054979	32.6654	https://www.genecards.org/cgi-bin/carddisp.pl?gene=CRNDE
MIR10A	MicroRNA 10a	RNA Gene		30	GC17M048579	32.624	https://www.genecards.org/cgi-bin/carddisp.pl?gene=MIR10A
MIR216A	MicroRNA 216a	RNA Gene		29	GC02M055988	32.3966	https://www.genecards.org/cgi-bin/carddisp.pl?gene=MIR216A
CASC9	Cancer Susceptibility 9	RNA Gene		23	GC08M075132	32.2245	https://www.genecards.org/cgi-bin/carddisp.pl?gene=CASC9
CRP	C-Reactive Protein	Protein Coding	P02741	58	GC01M165279	32.2049	https://www.genecards.org/cgi-bin/carddisp.pl?gene=CRP
CYP1A1	Cytochrome P450 Family 1 Subfamily A Member 1	Protein Coding	P04798	59	GC15M074719	32.0742	https://www.genecards.org/cgi-bin/carddisp.pl?gene=CYP1A1
PDCD1	Programmed Cell Death 1	Protein Coding	Q15116	59	GC02M241849	32.0722	https://www.genecards.org/cgi-bin/carddisp.pl?gene=PDCD1
FOXM1	Forkhead Box M1	Protein Coding	Q08050	56	GC12M002857	32.0513	https://www.genecards.org/cgi-bin/carddisp.pl?gene=FOXM1
SNHG12	Small Nucleolar RNA Host Gene 12	RNA Gene	Q9BXW3	31	GC01M032376	32.0257	https://www.genecards.org/cgi-bin/carddisp.pl?gene=SNHG12
B2M	Beta-2-Microglobulin	Protein Coding	P61769	62	GC15P044711	31.9604	https://www.genecards.org/cgi-bin/carddisp.pl?gene=B2M
SPINK1	Serine Peptidase Inhibitor Kazal Type 1	Protein Coding	P00995	54	GC05M147825	31.6853	https://www.genecards.org/cgi-bin/carddisp.pl?gene=SPINK1
SETD2	SET Domain Containing 2, Histone Lysine Methyltransferase	Protein Coding	Q9BYW2	59	GC03M047033	31.5285	https://www.genecards.org/cgi-bin/carddisp.pl?gene=SETD2
MIR181B1	MicroRNA 181b-1	RNA Gene		28	GC01M198858	31.486	https://www.genecards.org/cgi-bin/carddisp.pl?gene=MIR181B1
MIR34B	MicroRNA 34b	RNA Gene		30	GC11P112710	31.3234	https://www.genecards.org/cgi-bin/carddisp.pl?gene=MIR34B
FOXO3	Forkhead Box O3	Protein Coding	O43524	60	GC06P108559	31.2427	https://www.genecards.org/cgi-bin/carddisp.pl?gene=FOXO3
XIAP	X-Linked Inhibitor Of Apoptosis	Protein Coding	P98170	64	GC0XP123859	31.1986	https://www.genecards.org/cgi-bin/carddisp.pl?gene=XIAP
CASP9	Caspase 9	Protein Coding	P55211	60	GC01M019993	31.0183	https://www.genecards.org/cgi-bin/carddisp.pl?gene=CASP9
TLR4	Toll Like Receptor 4	Protein Coding	O00206	64	GC09P117704	30.976	https://www.genecards.org/cgi-bin/carddisp.pl?gene=TLR4
RECK	Reversion Inducing Cysteine Rich Protein With Kazal Motifs	Protein Coding	O95980	51	GC09P036036	30.8651	https://www.genecards.org/cgi-bin/carddisp.pl?gene=RECK
BTK	Bruton Tyrosine Kinase	Protein Coding	Q06187	66	GC0XM101349	30.7495	https://www.genecards.org/cgi-bin/carddisp.pl?gene=BTK
MAPK10	Mitogen-Activated Protein Kinase 10	Protein Coding	P53779	60	GC04M085990	30.6736	https://www.genecards.org/cgi-bin/carddisp.pl?gene=MAPK10
GSTT1	Glutathione S-Transferase Theta 1	Protein Coding	P30711	43	GC22Mi00270	30.6656	https://www.genecards.org/cgi-bin/carddisp.pl?gene=GSTT1
E2F1	E2F Transcription Factor 1	Protein Coding	Q01094	56	GC20M033675	30.6131	https://www.genecards.org/cgi-bin/carddisp.pl?gene=E2F1
ICAM1	Intercellular Adhesion Molecule 1	Protein Coding	P05362	63	GC19P132284	30.551	https://www.genecards.org/cgi-bin/carddisp.pl?gene=ICAM1
SLC2A1	Solute Carrier Family 2 Member 1	Protein Coding	P11166	66	GC01M042925	30.4848	https://www.genecards.org/cgi-bin/carddisp.pl?gene=SLC2A1
MIR375	MicroRNA 375	RNA Gene		29	GC02M219001	30.4735	https://www.genecards.org/cgi-bin/carddisp.pl?gene=MIR375
HDAC1	Histone Deacetylase 1	Protein Coding	Q13547	63	GC01P032292	30.4702	https://www.genecards.org/cgi-bin/carddisp.pl?gene=HDAC1
TLR2	Toll Like Receptor 2	Protein Coding	O60603	65	GC04P153684	30.4612	https://www.genecards.org/cgi-bin/carddisp.pl?gene=TLR2
DNAH8	Dynein Axonemal Heavy Chain 8	Protein Coding	Q96JB1	50	GC06P156466	30.3989	https://www.genecards.org/cgi-bin/carddisp.pl?gene=DNAH8
MIR107	MicroRNA 107	RNA Gene		29	GC10M089604	30.3828	https://www.genecards.org/cgi-bin/carddisp.pl?gene=MIR107
MKI67	Marker Of Proliferation Ki-67	Protein Coding	P46013	56	GC10M128096	30.3112	https://www.genecards.org/cgi-bin/carddisp.pl?gene=MKI67
MIR324	MicroRNA 324	RNA Gene		30	GC17M007223	30.285	https://www.genecards.org/cgi-bin/carddisp.pl?gene=MIR324
FGF2	Fibroblast Growth Factor 2	Protein Coding	P09038	58	GC04P122826	30.268	https://www.genecards.org/cgi-bin/carddisp.pl?gene=FGF2
YBX1	Y-Box Binding Protein 1	Protein Coding	P67809	53	GC01P042682	30.2566	https://www.genecards.org/cgi-bin/carddisp.pl?gene=YBX1
MIR128-2	MicroRNA 128-2	RNA Gene		29	GC03P035754	30.1963	https://www.genecards.org/cgi-bin/carddisp.pl?gene=MIR128-2
MIR181A2	MicroRNA 181a-2	RNA Gene		29	GC09P124692	30.1771	https://www.genecards.org/cgi-bin/carddisp.pl?gene=MIR181A2
PCNA	Proliferating Cell Nuclear Antigen	Protein Coding	P12004	63	GC20M005114	30.1576	https://www.genecards.org/cgi-bin/carddisp.pl?gene=PCNA
MIRLET7I	MicroRNA Let-7i	RNA Gene		30	GC12P065553	30.1089	https://www.genecards.org/cgi-bin/carddisp.pl?gene=MIRLET7I
CDKN3	Cyclin Dependent Kinase Inhibitor 3	Protein Coding	Q16667	53	GC14P054417	30.0803	https://www.genecards.org/cgi-bin/carddisp.pl?gene=CDKN3
ALB	Albumin	Protein Coding	P02768	61	GC04P073397	29.9593	https://www.genecards.org/cgi-bin/carddisp.pl?gene=ALB
SNHG7	Small Nucleolar RNA Host Gene 7	RNA Gene		30	GC09M138985	29.9407	https://www.genecards.org/cgi-bin/carddisp.pl?gene=SNHG7
NAT2	N-Acetyltransferase 2	Protein Coding	P11245	55	GC08P018391	29.934	https://www.genecards.org/cgi-bin/carddisp.pl?gene=NAT2
MIR381	MicroRNA 381	RNA Gene		27	GC14P119066	29.9303	https://www.genecards.org/cgi-bin/carddisp.pl?gene=MIR381
NPHS2	NPHS2 Stomatin Family Member, Podocin	Protein Coding	Q9NP85	54	GC01M179554	29.9218	https://www.genecards.org/cgi-bin/carddisp.pl?gene=NPHS2
MIR185	MicroRNA 185	RNA Gene		31	GC22P080847	29.9005	https://www.genecards.org/cgi-bin/carddisp.pl?gene=MIR185
TNFRSF10B	TNF Receptor Superfamily Member 10b	Protein Coding	O14763	62	GC08M023020	29.8186	https://www.genecards.org/cgi-bin/carddisp.pl?gene=TNFRSF10B
HNF1A-AS1	HNF1A Antisense RNA 1	RNA Gene		27	GC12M124261	29.7597	https://www.genecards.org/cgi-bin/carddisp.pl?gene=HNF1A-AS1
MIRLET7A1	MicroRNA Let-7a-1	RNA Gene		31	GC09P094175	29.6951	https://www.genecards.org/cgi-bin/carddisp.pl?gene=MIRLET7A1
NQO1	NAD(P)H Quinone Dehydrogenase 1	Protein Coding	P15559	60	GC16M069706	29.5988	https://www.genecards.org/cgi-bin/carddisp.pl?gene=NQO1
COMT	Catechol-O-Methyltransferase	Protein Coding	P21964	63	GC22P019941	29.5969	https://www.genecards.org/cgi-bin/carddisp.pl?gene=COMT
MAP2K4	Mitogen-Activated Protein Kinase Kinase 4	Protein Coding	P45985	62	GC17P012020	29.4906	https://www.genecards.org/cgi-bin/carddisp.pl?gene=MAP2K4
CDK1	Cyclin Dependent Kinase 1	Protein Coding	P06493	61	GC10P060772	29.3563	https://www.genecards.org/cgi-bin/carddisp.pl?gene=CDK1
SNHG5	Small Nucleolar RNA Host Gene 5	RNA Gene		29	GC06M085650	29.2823	https://www.genecards.org/cgi-bin/carddisp.pl?gene=SNHG5
MIR31HG	MIR31 Host Gene	RNA Gene		26	GC09M022235	29.239	https://www.genecards.org/cgi-bin/carddisp.pl?gene=MIR31HG
TP63	Tumor Protein P63	Protein Coding	Q9H3D4	58	GC03P189598	29.2079	https://www.genecards.org/cgi-bin/carddisp.pl?gene=TP63
RAC1	Rac Family Small GTPase 1	Protein Coding	P63000	62	GC07P015409	29.1986	https://www.genecards.org/cgi-bin/carddisp.pl?gene=RAC1
CASP10	Caspase 10	Protein Coding	Q92851	60	GC02P201182	29.1505	https://www.genecards.org/cgi-bin/carddisp.pl?gene=CASP10
CEACAM5	CEA Cell Adhesion Molecule 5	Protein Coding	P06731	56	GC19P133123	29.1126	https://www.genecards.org/cgi-bin/carddisp.pl?gene=CEACAM5
FOS	Fos Proto-Oncogene, AP-1 Transcription Factor Subunit	Protein Coding	P01100	63	GC14P075278	29.092	https://www.genecards.org/cgi-bin/carddisp.pl?gene=FOS
NPM1	Nucleophosmin 1	Protein Coding	P06748	63	GC05P171387	29.0744	https://www.genecards.org/cgi-bin/carddisp.pl?gene=NPM1
RELA	RELA Proto-Oncogene, NF-KB Subunit	Protein Coding	Q04206	64	GC11M065653	29.0714	https://www.genecards.org/cgi-bin/carddisp.pl?gene=RELA
CXCL12	C-X-C Motif Chemokine Ligand 12	Protein Coding	P48061	59	GC10M044370	29.0373	https://www.genecards.org/cgi-bin/carddisp.pl?gene=CXCL12
CYP3A5	Cytochrome P450 Family 3 Subfamily A Member 5	Protein Coding	P20815	58	GC07M099648	29.0073	https://www.genecards.org/cgi-bin/carddisp.pl?gene=CYP3A5
HSPB1	Heat Shock Protein Family B (Small) Member 1	Protein Coding	P04792	64	GC07P076302	29.0031	https://www.genecards.org/cgi-bin/carddisp.pl?gene=HSPB1
NCOR1	Nuclear Receptor Corepressor 1	Protein Coding	O75376	56	GC17M016029	28.9728	https://www.genecards.org/cgi-bin/carddisp.pl?gene=NCOR1
SP1	Sp1 Transcription Factor	Protein Coding	P08047	58	GC12P053380	28.9154	https://www.genecards.org/cgi-bin/carddisp.pl?gene=SP1
MYCN	MYCN Proto-Oncogene, BHLH Transcription Factor	Protein Coding	P04198	59	GC02P015972	28.8479	https://www.genecards.org/cgi-bin/carddisp.pl?gene=MYCN
CYP1A2	Cytochrome P450 Family 1 Subfamily A Member 2	Protein Coding	P05177	58	GC15P074748	28.8367	https://www.genecards.org/cgi-bin/carddisp.pl?gene=CYP1A2
ABCA1	ATP Binding Cassette Subfamily A Member 1	Protein Coding	O95477	61	GC09M104781	28.7447	https://www.genecards.org/cgi-bin/carddisp.pl?gene=ABCA1
RPS6KB1	Ribosomal Protein S6 Kinase B1	Protein Coding	P23443	62	GC17P059893	28.6678	https://www.genecards.org/cgi-bin/carddisp.pl?gene=RPS6KB1
ABCC6	ATP Binding Cassette Subfamily C Member 6	Protein Coding	O95255	59	GC16M027507	28.6294	https://www.genecards.org/cgi-bin/carddisp.pl?gene=ABCC6
MIRLET7F1	MicroRNA Let-7f-1	RNA Gene		27	GC09P103672	28.5389	https://www.genecards.org/cgi-bin/carddisp.pl?gene=MIRLET7F1
TWIST1	Twist Family BHLH Transcription Factor 1	Protein Coding	Q15672	59	GC07M019020	28.4477	https://www.genecards.org/cgi-bin/carddisp.pl?gene=TWIST1
MIR128-1	MicroRNA 128-1	RNA Gene		27	GC02P135665	28.3327	https://www.genecards.org/cgi-bin/carddisp.pl?gene=MIR128-1
CSF1R	Colony Stimulating Factor 1 Receptor	Protein Coding	P07333	65	GC05M150053	28.3063	https://www.genecards.org/cgi-bin/carddisp.pl?gene=CSF1R
FHIT	Fragile Histidine Triad Diadenosine Triphosphatase	Protein Coding	P49789	55	GC03M059747	28.2986	https://www.genecards.org/cgi-bin/carddisp.pl?gene=FHIT
BIRC3	Baculoviral IAP Repeat Containing 3	Protein Coding	Q13489	58	GC11P102317	28.283	https://www.genecards.org/cgi-bin/carddisp.pl?gene=BIRC3
CCL2	C-C Motif Chemokine Ligand 2	Protein Coding	P13500	61	GC17P034255	28.2733	https://www.genecards.org/cgi-bin/carddisp.pl?gene=CCL2
DNMT3B	DNA Methyltransferase 3 Beta	Protein Coding	Q9UBC3	64	GC20P032762	28.2547	https://www.genecards.org/cgi-bin/carddisp.pl?gene=DNMT3B
PTK2	Protein Tyrosine Kinase 2	Protein Coding	Q05397	61	GC08M140657	28.25	https://www.genecards.org/cgi-bin/carddisp.pl?gene=PTK2
PHB1	Prohibitin 1	Protein Coding	P35232	59	GC17M089732	28.2267	https://www.genecards.org/cgi-bin/carddisp.pl?gene=PHB1
IL4	Interleukin 4	Protein Coding	P05112	59	GC05P132673	28.2255	https://www.genecards.org/cgi-bin/carddisp.pl?gene=IL4
MIR181C	MicroRNA 181c	RNA Gene		29	GC19P132486	28.1301	https://www.genecards.org/cgi-bin/carddisp.pl?gene=MIR181C
MIR331	MicroRNA 331	RNA Gene		29	GC12P095308	28.0338	https://www.genecards.org/cgi-bin/carddisp.pl?gene=MIR331
MIR328	MicroRNA 328	RNA Gene		29	GC16M067652	28.0181	https://www.genecards.org/cgi-bin/carddisp.pl?gene=MIR328
SLC19A1	Solute Carrier Family 19 Member 1	Protein Coding	P41440	59	GC21M045493	27.9649	https://www.genecards.org/cgi-bin/carddisp.pl?gene=SLC19A1
RPSA	Ribosomal Protein SA	Protein Coding	P08865	59	GC03P039406	27.9599	https://www.genecards.org/cgi-bin/carddisp.pl?gene=RPSA
RARA	Retinoic Acid Receptor Alpha	Protein Coding	P10276	62	GC17P040309	27.9438	https://www.genecards.org/cgi-bin/carddisp.pl?gene=RARA
MIR130B	MicroRNA 130b	RNA Gene		28	GC22P085687	27.9247	https://www.genecards.org/cgi-bin/carddisp.pl?gene=MIR130B
PKM	Pyruvate Kinase M1/2	Protein Coding	P14618	62	GC15M072199	27.9225	https://www.genecards.org/cgi-bin/carddisp.pl?gene=PKM
NOS2	Nitric Oxide Synthase 2	Protein Coding	P35228	62	GC17M027756	27.8541	https://www.genecards.org/cgi-bin/carddisp.pl?gene=NOS2
XPO1	Exportin 1	Protein Coding	O14980	61	GC02M061445	27.7779	https://www.genecards.org/cgi-bin/carddisp.pl?gene=XPO1
SPP1	Secreted Phosphoprotein 1	Protein Coding	P10451	56	GC04P087975	27.7587	https://www.genecards.org/cgi-bin/carddisp.pl?gene=SPP1
SOD2-OT1	SOD2 Overlapping Transcript 1	RNA Gene		20	GC06M159772	27.6777	https://www.genecards.org/cgi-bin/carddisp.pl?gene=SOD2-OT1
CBR3-AS1	CBR3 Antisense RNA 1	RNA Gene		26	GC21M036090	27.6696	https://www.genecards.org/cgi-bin/carddisp.pl?gene=CBR3-AS1
IFNA1	Interferon Alpha 1	Protein Coding	P01562	51	GC09P021872	27.6208	https://www.genecards.org/cgi-bin/carddisp.pl?gene=IFNA1
FENDRR	FOXF1 Adjacent Non-Coding Developmental Regulatory RNA	RNA Gene		27	GC16M086511	27.6135	https://www.genecards.org/cgi-bin/carddisp.pl?gene=FENDRR
WEE1	WEE1 G2 Checkpoint Kinase	Protein Coding	P30291	61	GC11P009573	27.6107	https://www.genecards.org/cgi-bin/carddisp.pl?gene=WEE1
TYMP	Thymidine Phosphorylase	Protein Coding	P19971	59	GC22M050525	27.5793	https://www.genecards.org/cgi-bin/carddisp.pl?gene=TYMP
TP73	Tumor Protein P73	Protein Coding	O15350	58	GC01P003652	27.5659	https://www.genecards.org/cgi-bin/carddisp.pl?gene=TP73
RNY3	RNA, Ro60-Associated Y3	RNA Gene		24	GC07P161644	27.5505	https://www.genecards.org/cgi-bin/carddisp.pl?gene=RNY3
SIRT1	Sirtuin 1	Protein Coding	Q96EB6	62	GC10P067884	27.5207	https://www.genecards.org/cgi-bin/carddisp.pl?gene=SIRT1
KMT2A	Lysine Methyltransferase 2A	Protein Coding	Q03164	60	GC11P118436	27.4898	https://www.genecards.org/cgi-bin/carddisp.pl?gene=KMT2A
ETV6	ETS Variant Transcription Factor 6	Protein Coding	P41212	59	GC12P011649	27.4434	https://www.genecards.org/cgi-bin/carddisp.pl?gene=ETV6
BDNF-AS	BDNF Antisense RNA	RNA Gene		31	GC11P027466	27.2348	https://www.genecards.org/cgi-bin/carddisp.pl?gene=BDNF-AS
MMP1	Matrix Metallopeptidase 1	Protein Coding	P03956	62	GC11M133503	27.0653	https://www.genecards.org/cgi-bin/carddisp.pl?gene=MMP1
IGF2R	Insulin Like Growth Factor 2 Receptor	Protein Coding	P11717	59	GC06P159969	27.0338	https://www.genecards.org/cgi-bin/carddisp.pl?gene=IGF2R
PRF1	Perforin 1	Protein Coding	P14222	59	GC10M070597	26.9667	https://www.genecards.org/cgi-bin/carddisp.pl?gene=PRF1
LDLR	Low Density Lipoprotein Receptor	Protein Coding	P01130	64	GC19P132305	26.9534	https://www.genecards.org/cgi-bin/carddisp.pl?gene=LDLR
MIR483	MicroRNA 483	RNA Gene		29	GC11M013306	26.9044	https://www.genecards.org/cgi-bin/carddisp.pl?gene=MIR483
ZEB2	Zinc Finger E-Box Binding Homeobox 2	Protein Coding	O60315	61	GC02M144384	26.8953	https://www.genecards.org/cgi-bin/carddisp.pl?gene=ZEB2
APEX1	Apurinic/Apyrimidinic Endodeoxyribonuclease 1	Protein Coding	P27695	58	GC14P020455	26.8484	https://www.genecards.org/cgi-bin/carddisp.pl?gene=APEX1
CYP2C19	Cytochrome P450 Family 2 Subfamily C Member 19	Protein Coding	P33261	57	GC10P094762	26.8247	https://www.genecards.org/cgi-bin/carddisp.pl?gene=CYP2C19
ODC1	Ornithine Decarboxylase 1	Protein Coding	P11926	61	GC02M010432	26.778	https://www.genecards.org/cgi-bin/carddisp.pl?gene=ODC1
MAPK14	Mitogen-Activated Protein Kinase 14	Protein Coding	Q16539	63	GC06P156437	26.7746	https://www.genecards.org/cgi-bin/carddisp.pl?gene=MAPK14
RBPJ	Recombination Signal Binding Protein For Immunoglobulin Kappa J Region	Protein Coding	Q06330	59	GC04P026105	26.7433	https://www.genecards.org/cgi-bin/carddisp.pl?gene=RBPJ
CSF3	Colony Stimulating Factor 3	Protein Coding	P09919	54	GC17P040015	26.7083	https://www.genecards.org/cgi-bin/carddisp.pl?gene=CSF3
LINC00511	Long Intergenic Non-Protein Coding RNA 511	RNA Gene		25	GC17M091151	26.6821	https://www.genecards.org/cgi-bin/carddisp.pl?gene=LINC00511
NOTCH2	Notch Receptor 2	Protein Coding	Q04721	65	GC01M119911	26.6628	https://www.genecards.org/cgi-bin/carddisp.pl?gene=NOTCH2
MIR374A	MicroRNA 374a	RNA Gene		26	GC0XM074300	26.6627	https://www.genecards.org/cgi-bin/carddisp.pl?gene=MIR374A
CYP2C9	Cytochrome P450 Family 2 Subfamily C Member 9	Protein Coding	P11712	59	GC10P094938	26.6315	https://www.genecards.org/cgi-bin/carddisp.pl?gene=CYP2C9
SLC22A18	Solute Carrier Family 22 Member 18	Protein Coding	Q96BI1	54	GC11P002899	26.5784	https://www.genecards.org/cgi-bin/carddisp.pl?gene=SLC22A18
OGG1	8-Oxoguanine DNA Glycosylase	Protein Coding	O15527	59	GC03P024175	26.5244	https://www.genecards.org/cgi-bin/carddisp.pl?gene=OGG1
NORAD	Non-Coding RNA Activated By DNA Damage	RNA Gene		27	GC20M036609	26.4979	https://www.genecards.org/cgi-bin/carddisp.pl?gene=NORAD
APOB	Apolipoprotein B	Protein Coding	P04114	58	GC02M020956	26.4943	https://www.genecards.org/cgi-bin/carddisp.pl?gene=APOB
CD4	CD4 Molecule	Protein Coding	P01730	63	GC12P006786	26.4859	https://www.genecards.org/cgi-bin/carddisp.pl?gene=CD4
FASN	Fatty Acid Synthase	Protein Coding	P49327	61	GC17M082078	26.4581	https://www.genecards.org/cgi-bin/carddisp.pl?gene=FASN
HSPA5	Heat Shock Protein Family A (Hsp70) Member 5	Protein Coding	P11021	61	GC09M125234	26.325	https://www.genecards.org/cgi-bin/carddisp.pl?gene=HSPA5
SF3B1	Splicing Factor 3b Subunit 1	Protein Coding	O75533	57	GC02M197453	26.3126	https://www.genecards.org/cgi-bin/carddisp.pl?gene=SF3B1
MIR197	MicroRNA 197	RNA Gene		28	GC01P109598	26.3035	https://www.genecards.org/cgi-bin/carddisp.pl?gene=MIR197
TGFA	Transforming Growth Factor Alpha	Protein Coding	P01135	58	GC02M070447	26.258	https://www.genecards.org/cgi-bin/carddisp.pl?gene=TGFA
HSPA4	Heat Shock Protein Family A (Hsp70) Member 4	Protein Coding	P34932	55	GC05P133097	26.2123	https://www.genecards.org/cgi-bin/carddisp.pl?gene=HSPA4
PLK1	Polo Like Kinase 1	Protein Coding	P53350	63	GC16P104634	26.1222	https://www.genecards.org/cgi-bin/carddisp.pl?gene=PLK1
STAT5B	Signal Transducer And Activator Of Transcription 5B	Protein Coding	P51692	62	GC17M042199	26.0196	https://www.genecards.org/cgi-bin/carddisp.pl?gene=STAT5B
GACAT3	Gastric Cancer Associated Transcript 3	RNA Gene		23	GC02P016015	26.0006	https://www.genecards.org/cgi-bin/carddisp.pl?gene=GACAT3
PLAU	Plasminogen Activator, Urokinase	Protein Coding	P00749	64	GC10P073909	25.9488	https://www.genecards.org/cgi-bin/carddisp.pl?gene=PLAU
PIK3CB	Phosphatidylinositol-4,5-Bisphosphate 3-Kinase Catalytic Subunit Beta	Protein Coding	P42338	62	GC03M138652	25.9446	https://www.genecards.org/cgi-bin/carddisp.pl?gene=PIK3CB
LACTB	Lactamase Beta	Protein Coding	P83111	50	GC15P177161	25.943	https://www.genecards.org/cgi-bin/carddisp.pl?gene=LACTB
MIR22HG	MIR22 Host Gene	RNA Gene	Q0VDD5	34	GC17M088017	25.9415	https://www.genecards.org/cgi-bin/carddisp.pl?gene=MIR22HG
CCR5	C-C Motif Chemokine Receptor 5	Protein Coding	P51681	59	GC03P061355	25.8499	https://www.genecards.org/cgi-bin/carddisp.pl?gene=CCR5
TSG101	Tumor Susceptibility 101	Protein Coding	Q99816	56	GC11M018468	25.814	https://www.genecards.org/cgi-bin/carddisp.pl?gene=TSG101
SST	Somatostatin	Protein Coding	P61278	52	GC03M187668	25.8058	https://www.genecards.org/cgi-bin/carddisp.pl?gene=SST
HSPD1	Heat Shock Protein Family D (Hsp60) Member 1	Protein Coding	P10809	61	GC02M197486	25.7253	https://www.genecards.org/cgi-bin/carddisp.pl?gene=HSPD1
CFLAR	CASP8 And FADD Like Apoptosis Regulator	Protein Coding	O15519	56	GC02P204216	25.6661	https://www.genecards.org/cgi-bin/carddisp.pl?gene=CFLAR
BCL2L11	BCL2 Like 11	Protein Coding	O43521	58	GC02P111119	25.6179	https://www.genecards.org/cgi-bin/carddisp.pl?gene=BCL2L11
POU5F1	POU Class 5 Homeobox 1	Protein Coding	Q01860	59	GC06M100249	25.5997	https://www.genecards.org/cgi-bin/carddisp.pl?gene=POU5F1
KITLG	KIT Ligand	Protein Coding	P21583	60	GC12M088492	25.5449	https://www.genecards.org/cgi-bin/carddisp.pl?gene=KITLG
ANXA5	Annexin A5	Protein Coding	P08758	59	GC04M121667	25.5232	https://www.genecards.org/cgi-bin/carddisp.pl?gene=ANXA5
IL1A	Interleukin 1 Alpha	Protein Coding	P01583	58	GC02M112773	25.4844	https://www.genecards.org/cgi-bin/carddisp.pl?gene=IL1A
NCOA3	Nuclear Receptor Coactivator 3	Protein Coding	Q9Y6Q9	59	GC20P047501	25.326	https://www.genecards.org/cgi-bin/carddisp.pl?gene=NCOA3
MIR503	MicroRNA 503	RNA Gene		28	GC0XM134898	25.3239	https://www.genecards.org/cgi-bin/carddisp.pl?gene=MIR503
MIR370	MicroRNA 370	RNA Gene		29	GC14P118052	25.3098	https://www.genecards.org/cgi-bin/carddisp.pl?gene=MIR370
KRT7	Keratin 7	Protein Coding	P08729	55	GC12P052232	25.2864	https://www.genecards.org/cgi-bin/carddisp.pl?gene=KRT7
MIR498	MicroRNA 498	RNA Gene		25	GC19P133632	25.2853	https://www.genecards.org/cgi-bin/carddisp.pl?gene=MIR498
MUC2	Mucin 2, Oligomeric Mucus/Gel-Forming	Protein Coding	Q02817	52	GC11P001074	25.2556	https://www.genecards.org/cgi-bin/carddisp.pl?gene=MUC2
ATP7B	ATPase Copper Transporting Beta	Protein Coding	P35670	61	GC13M051930	25.2511	https://www.genecards.org/cgi-bin/carddisp.pl?gene=ATP7B
LINC02605	Long Intergenic Non-Protein Coding RNA 2605	RNA Gene		22	GC08P078838	25.2138	https://www.genecards.org/cgi-bin/carddisp.pl?gene=LINC02605
CSF2	Colony Stimulating Factor 2	Protein Coding	P04141	58	GC05P132073	25.2059	https://www.genecards.org/cgi-bin/carddisp.pl?gene=CSF2
SOD1	Superoxide Dismutase 1	Protein Coding	P00441	66	GC21P031659	25.2043	https://www.genecards.org/cgi-bin/carddisp.pl?gene=SOD1
VIM	Vimentin	Protein Coding	P08670	63	GC10P017227	25.191	https://www.genecards.org/cgi-bin/carddisp.pl?gene=VIM
UGT1A1	UDP Glucuronosyltransferase Family 1 Member A1	Protein Coding	P22309	63	GC02P233760	25.1497	https://www.genecards.org/cgi-bin/carddisp.pl?gene=UGT1A1
TKT	Transketolase	Protein Coding	P29401	58	GC03M053224	25.1079	https://www.genecards.org/cgi-bin/carddisp.pl?gene=TKT
MIR181D	MicroRNA 181d	RNA Gene		27	GC19P013874	25.104	https://www.genecards.org/cgi-bin/carddisp.pl?gene=MIR181D
DCK	Deoxycytidine Kinase	Protein Coding	P27707	56	GC04P070992	25.0837	https://www.genecards.org/cgi-bin/carddisp.pl?gene=DCK
IL18	Interleukin 18	Protein Coding	Q14116	56	GC11M112143	25.0444	https://www.genecards.org/cgi-bin/carddisp.pl?gene=IL18
SNAI1	Snail Family Transcriptional Repressor 1	Protein Coding	O95863	56	GC20P049982	25.0402	https://www.genecards.org/cgi-bin/carddisp.pl?gene=SNAI1
RXRA	Retinoid X Receptor Alpha	Protein Coding	P19793	61	GC09P134317	25.0256	https://www.genecards.org/cgi-bin/carddisp.pl?gene=RXRA
TNFRSF10A	TNF Receptor Superfamily Member 10a	Protein Coding	O00220	57	GC08M023190	25.015	https://www.genecards.org/cgi-bin/carddisp.pl?gene=TNFRSF10A
DLEU1	Deleted In Lymphocytic Leukemia 1	RNA Gene	O43261	36	GC13P050967	24.993	https://www.genecards.org/cgi-bin/carddisp.pl?gene=DLEU1
VKORC1	Vitamin K Epoxide Reductase Complex Subunit 1	Protein Coding	Q9BQB6	61	GC16M045825	24.9507	https://www.genecards.org/cgi-bin/carddisp.pl?gene=VKORC1
CYP2D6	Cytochrome P450 Family 2 Subfamily D Member 6	Protein Coding	P10635	60	GC22M042126	24.8996	https://www.genecards.org/cgi-bin/carddisp.pl?gene=CYP2D6
HLA-A	Major Histocompatibility Complex, Class I, A	Protein Coding	P04439	58	GC06P156203	24.7947	https://www.genecards.org/cgi-bin/carddisp.pl?gene=HLA-A
DLEU2	Deleted In Lymphocytic Leukemia 2	RNA Gene		31	GC13M049913	24.777	https://www.genecards.org/cgi-bin/carddisp.pl?gene=DLEU2
HMGA2	High Mobility Group AT-Hook 2	Protein Coding	P52926	58	GC12P065824	24.7722	https://www.genecards.org/cgi-bin/carddisp.pl?gene=HMGA2
PROM1	Prominin 1	Protein Coding	O43490	59	GC04M015965	24.7597	https://www.genecards.org/cgi-bin/carddisp.pl?gene=PROM1
CCNB1	Cyclin B1	Protein Coding	P14635	59	GC05P069167	24.7556	https://www.genecards.org/cgi-bin/carddisp.pl?gene=CCNB1
NOS3	Nitric Oxide Synthase 3	Protein Coding	P29474	62	GC07P161731	24.74	https://www.genecards.org/cgi-bin/carddisp.pl?gene=NOS3
BCR	BCR Activator Of RhoGEF And GTPase	Protein Coding	P11274	65	GC22P023179	24.7283	https://www.genecards.org/cgi-bin/carddisp.pl?gene=BCR
MIR532	MicroRNA 532	RNA Gene		25	GC0XP059332	24.7252	https://www.genecards.org/cgi-bin/carddisp.pl?gene=MIR532
MIR495	MicroRNA 495	RNA Gene		25	GC14P119079	24.6856	https://www.genecards.org/cgi-bin/carddisp.pl?gene=MIR495
LIG4	DNA Ligase 4	Protein Coding	P49917	59	GC13M108207	24.6729	https://www.genecards.org/cgi-bin/carddisp.pl?gene=LIG4
CYP2E1	Cytochrome P450 Family 2 Subfamily E Member 1	Protein Coding	P05181	58	GC10P133520	24.5745	https://www.genecards.org/cgi-bin/carddisp.pl?gene=CYP2E1
TFF1	Trefoil Factor 1	Protein Coding	P04155	55	GC21M042362	24.573	https://www.genecards.org/cgi-bin/carddisp.pl?gene=TFF1
PTK2B	Protein Tyrosine Kinase 2 Beta	Protein Coding	Q14289	62	GC08P027311	24.5558	https://www.genecards.org/cgi-bin/carddisp.pl?gene=PTK2B
MIR378A	MicroRNA 378a	RNA Gene		30	GC05P149732	24.5252	https://www.genecards.org/cgi-bin/carddisp.pl?gene=MIR378A
CAT	Catalase	Protein Coding	P04040	64	GC11P034460	24.4541	https://www.genecards.org/cgi-bin/carddisp.pl?gene=CAT
CREB1	CAMP Responsive Element Binding Protein 1	Protein Coding	P16220	62	GC02P207529	24.4532	https://www.genecards.org/cgi-bin/carddisp.pl?gene=CREB1
IL17A	Interleukin 17A	Protein Coding	Q16552	55	GC06P052186	24.3914	https://www.genecards.org/cgi-bin/carddisp.pl?gene=IL17A
NME1	NME/NM23 Nucleoside Diphosphate Kinase 1	Protein Coding	P15531	59	GC17P134115	24.3852	https://www.genecards.org/cgi-bin/carddisp.pl?gene=NME1
MIR148B	MicroRNA 148b	RNA Gene		30	GC12P054337	24.3639	https://www.genecards.org/cgi-bin/carddisp.pl?gene=MIR148B
SNAI2	Snail Family Transcriptional Repressor 2	Protein Coding	O43623	55	GC08M048917	24.3411	https://www.genecards.org/cgi-bin/carddisp.pl?gene=SNAI2
STAT5A	Signal Transducer And Activator Of Transcription 5A	Protein Coding	P42229	62	GC17P042287	24.315	https://www.genecards.org/cgi-bin/carddisp.pl?gene=STAT5A
BLACAT1	BLACAT1 Overlapping LEMD1 Locus	Protein Coding		23	GC01M205389	24.2296	https://www.genecards.org/cgi-bin/carddisp.pl?gene=BLACAT1
ADAR	Adenosine Deaminase RNA Specific	Protein Coding	P55265	59	GC01M165080	24.1556	https://www.genecards.org/cgi-bin/carddisp.pl?gene=ADAR
HDAC9	Histone Deacetylase 9	Protein Coding	Q9UKV0	63	GC07P018086	24.1537	https://www.genecards.org/cgi-bin/carddisp.pl?gene=HDAC9
GHET1	Gastric Carcinoma Proliferation Enhancing Transcript 1	RNA Gene		20	GC07P161645	24.1251	https://www.genecards.org/cgi-bin/carddisp.pl?gene=GHET1
CTSD	Cathepsin D	Protein Coding	P07339	65	GC11M001752	24.0723	https://www.genecards.org/cgi-bin/carddisp.pl?gene=CTSD
SKP2	S-Phase Kinase Associated Protein 2	Protein Coding	Q13309	58	GC05P036151	24.018	https://www.genecards.org/cgi-bin/carddisp.pl?gene=SKP2
ALDH1A1	Aldehyde Dehydrogenase 1 Family Member A1	Protein Coding	P00352	59	GC09M072900	23.9529	https://www.genecards.org/cgi-bin/carddisp.pl?gene=ALDH1A1
HLA-DRB1	Major Histocompatibility Complex, Class II, DR Beta 1	Protein Coding	P01911	59	GC06M100352	23.8926	https://www.genecards.org/cgi-bin/carddisp.pl?gene=HLA-DRB1
BDNF	Brain Derived Neurotrophic Factor	Protein Coding	P23560	62	GC11M027654	23.8881	https://www.genecards.org/cgi-bin/carddisp.pl?gene=BDNF
ACE	Angiotensin I Converting Enzyme	Protein Coding	P12821	64	GC17P063477	23.8283	https://www.genecards.org/cgi-bin/carddisp.pl?gene=ACE
MIR137	MicroRNA 137	RNA Gene		27	GC01M098046	23.8114	https://www.genecards.org/cgi-bin/carddisp.pl?gene=MIR137
FGF3	Fibroblast Growth Factor 3	Protein Coding	P11487	57	GC11M132994	23.7885	https://www.genecards.org/cgi-bin/carddisp.pl?gene=FGF3
TNFRSF1A	TNF Receptor Superfamily Member 1A	Protein Coding	P19438	62	GC12M006328	23.7824	https://www.genecards.org/cgi-bin/carddisp.pl?gene=TNFRSF1A
CYP1B1	Cytochrome P450 Family 1 Subfamily B Member 1	Protein Coding	Q16678	61	GC02M038066	23.7273	https://www.genecards.org/cgi-bin/carddisp.pl?gene=CYP1B1
MIR491	MicroRNA 491	RNA Gene		29	GC09P020716	23.705	https://www.genecards.org/cgi-bin/carddisp.pl?gene=MIR491
HMGB1	High Mobility Group Box 1	Protein Coding	P09429	62	GC13M030456	23.6224	https://www.genecards.org/cgi-bin/carddisp.pl?gene=HMGB1
MIR138-1	MicroRNA 138-1	RNA Gene		29	GC03P044115	23.6113	https://www.genecards.org/cgi-bin/carddisp.pl?gene=MIR138-1
LGALS3	Galectin 3	Protein Coding	P17931	57	GC14P055124	23.6079	https://www.genecards.org/cgi-bin/carddisp.pl?gene=LGALS3
BMI1	BMI1 Proto-Oncogene, Polycomb Ring Finger	Protein Coding	P35226	55	GC10P022363	23.6054	https://www.genecards.org/cgi-bin/carddisp.pl?gene=BMI1
DGCR5	DiGeorge Syndrome Critical Region Gene 5	RNA Gene		29	GC22P080816	23.583	https://www.genecards.org/cgi-bin/carddisp.pl?gene=DGCR5
EXO1	Exonuclease 1	Protein Coding	Q9UQ84	55	GC01P241847	23.5378	https://www.genecards.org/cgi-bin/carddisp.pl?gene=EXO1
PTPN3	Protein Tyrosine Phosphatase Non-Receptor Type 3	Protein Coding	P26045	55	GC09M109375	23.4778	https://www.genecards.org/cgi-bin/carddisp.pl?gene=PTPN3
MIR302C	MicroRNA 302c	RNA Gene		28	GC04M112950	23.3986	https://www.genecards.org/cgi-bin/carddisp.pl?gene=MIR302C
NOTCH3	Notch Receptor 3	Protein Coding	Q9UM47	64	GC19M015159	23.3977	https://www.genecards.org/cgi-bin/carddisp.pl?gene=NOTCH3
TUBB3	Tubulin Beta 3 Class III	Protein Coding	Q13509	63	GC16P107097	23.3574	https://www.genecards.org/cgi-bin/carddisp.pl?gene=TUBB3
TUBB	Tubulin Beta Class I	Protein Coding	P07437	62	GC06P156224	23.3519	https://www.genecards.org/cgi-bin/carddisp.pl?gene=TUBB
MIR144	MicroRNA 144	RNA Gene		26	GC17M088846	23.3463	https://www.genecards.org/cgi-bin/carddisp.pl?gene=MIR144
SNHG6	Small Nucleolar RNA Host Gene 6	RNA Gene		26	GC08M066921	23.3062	https://www.genecards.org/cgi-bin/carddisp.pl?gene=SNHG6
TYR	Tyrosinase	Protein Coding	P14679	61	GC11P089177	23.2913	https://www.genecards.org/cgi-bin/carddisp.pl?gene=TYR
CSF1	Colony Stimulating Factor 1	Protein Coding	P09603	57	GC01P109917	23.2765	https://www.genecards.org/cgi-bin/carddisp.pl?gene=CSF1
MIR134	MicroRNA 134	RNA Gene		27	GC14P119048	23.1979	https://www.genecards.org/cgi-bin/carddisp.pl?gene=MIR134
MSMB	Microseminoprotein Beta	Protein Coding	P08118	51	GC10M046033	23.1885	https://www.genecards.org/cgi-bin/carddisp.pl?gene=MSMB
PRL	Prolactin	Protein Coding	P01236	56	GC06M022287	23.181	https://www.genecards.org/cgi-bin/carddisp.pl?gene=PRL
HMOX1	Heme Oxygenase 1	Protein Coding	P09601	65	GC22P035380	23.1755	https://www.genecards.org/cgi-bin/carddisp.pl?gene=HMOX1
MIR135B	MicroRNA 135b	RNA Gene		30	GC01M205448	23.1449	https://www.genecards.org/cgi-bin/carddisp.pl?gene=MIR135B
SLC16A1	Solute Carrier Family 16 Member 1	Protein Coding	P53985	61	GC01M113130	23.1404	https://www.genecards.org/cgi-bin/carddisp.pl?gene=SLC16A1
C19orf48P	Chromosome 19 Open Reading Frame 48, Pseudogene	Pseudogene		35	GC19M050797	23.095	https://www.genecards.org/cgi-bin/carddisp.pl?gene=C19orf48P
IL3	Interleukin 3	Protein Coding	P08700	57	GC05P132060	23.072	https://www.genecards.org/cgi-bin/carddisp.pl?gene=IL3
TCF7	Transcription Factor 7	Protein Coding	P36402	54	GC05P134344	23.0588	https://www.genecards.org/cgi-bin/carddisp.pl?gene=TCF7
MDM4	MDM4 Regulator Of P53	Protein Coding	O15151	59	GC01P204516	23.0259	https://www.genecards.org/cgi-bin/carddisp.pl?gene=MDM4
CKS1B	CDC28 Protein Kinase Regulatory Subunit 1B	Protein Coding	P61024	54	GC01P154974	23.0238	https://www.genecards.org/cgi-bin/carddisp.pl?gene=CKS1B
MED1	Mediator Complex Subunit 1	Protein Coding	Q15648	55	GC17M039404	22.9762	https://www.genecards.org/cgi-bin/carddisp.pl?gene=MED1
INHA	Inhibin Subunit Alpha	Protein Coding	P05111	56	GC02P219569	22.9724	https://www.genecards.org/cgi-bin/carddisp.pl?gene=INHA
BAD	BCL2 Associated Agonist Of Cell Death	Protein Coding	Q92934	57	GC11M132747	22.9537	https://www.genecards.org/cgi-bin/carddisp.pl?gene=BAD
NBAT1	Neuroblastoma Associated Transcript 1	RNA Gene		26	GC06M022447	22.8034	https://www.genecards.org/cgi-bin/carddisp.pl?gene=NBAT1
AURKB	Aurora Kinase B	Protein Coding	Q96GD4	65	GC17M088334	22.7435	https://www.genecards.org/cgi-bin/carddisp.pl?gene=AURKB
AHR	Aryl Hydrocarbon Receptor	Protein Coding	P35869	60	GC07P016916	22.7341	https://www.genecards.org/cgi-bin/carddisp.pl?gene=AHR
CALR	Calreticulin	Protein Coding	P27797	64	GC19P012938	22.7271	https://www.genecards.org/cgi-bin/carddisp.pl?gene=CALR
EMSLR	E2F1 MRNA Stabilizing LncRNA	RNA Gene		20	GC07P108819	22.6841	https://www.genecards.org/cgi-bin/carddisp.pl?gene=EMSLR
EPHA2	EPH Receptor A2	Protein Coding	P29317	65	GC01M016124	22.6781	https://www.genecards.org/cgi-bin/carddisp.pl?gene=EPHA2
TIMP1	TIMP Metallopeptidase Inhibitor 1	Protein Coding	P01033	58	GC0XP059202	22.678	https://www.genecards.org/cgi-bin/carddisp.pl?gene=TIMP1
BSG	Basigin (Ok Blood Group)	Protein Coding	P35613	56	GC19P000571	22.6636	https://www.genecards.org/cgi-bin/carddisp.pl?gene=BSG
ANXA2	Annexin A2	Protein Coding	P07355	59	GC15M060347	22.6164	https://www.genecards.org/cgi-bin/carddisp.pl?gene=ANXA2
APOE	Apolipoprotein E	Protein Coding	P02649	62	GC19P133238	22.6049	https://www.genecards.org/cgi-bin/carddisp.pl?gene=APOE
NCOR2	Nuclear Receptor Corepressor 2	Protein Coding	Q9Y618	55	GC12M124324	22.6037	https://www.genecards.org/cgi-bin/carddisp.pl?gene=NCOR2
SNORD15A	Small Nucleolar RNA, C/D Box 15A	RNA Gene		25	GC11P075400	22.5698	https://www.genecards.org/cgi-bin/carddisp.pl?gene=SNORD15A
PRKCB	Protein Kinase C Beta	Protein Coding	P05771	62	GC16P104638	22.4757	https://www.genecards.org/cgi-bin/carddisp.pl?gene=PRKCB
MIR663A	MicroRNA 663a	RNA Gene		23	GC20M026208	22.4534	https://www.genecards.org/cgi-bin/carddisp.pl?gene=MIR663A
RB1CC1	RB1 Inducible Coiled-Coil 1	Protein Coding	Q8TDY2	56	GC08M052622	22.44	https://www.genecards.org/cgi-bin/carddisp.pl?gene=RB1CC1
EIF4E	Eukaryotic Translation Initiation Factor 4E	Protein Coding	P06730	62	GC04M098879	22.4299	https://www.genecards.org/cgi-bin/carddisp.pl?gene=EIF4E
GHR	Growth Hormone Receptor	Protein Coding	P10912	58	GC05P042429	22.4076	https://www.genecards.org/cgi-bin/carddisp.pl?gene=GHR
RUNX3	RUNX Family Transcription Factor 3	Protein Coding	Q13761	55	GC01M024899	22.3517	https://www.genecards.org/cgi-bin/carddisp.pl?gene=RUNX3
BAK1	BCL2 Antagonist/Killer 1	Protein Coding	Q16611	57	GC06M033572	22.3469	https://www.genecards.org/cgi-bin/carddisp.pl?gene=BAK1
KRT18	Keratin 18	Protein Coding	P05783	62	GC12P052948	22.2446	https://www.genecards.org/cgi-bin/carddisp.pl?gene=KRT18
PRKCD	Protein Kinase C Delta	Protein Coding	Q05655	65	GC03P053156	22.2165	https://www.genecards.org/cgi-bin/carddisp.pl?gene=PRKCD
MIR508	MicroRNA 508	RNA Gene		24	GC0XM147236	22.1613	https://www.genecards.org/cgi-bin/carddisp.pl?gene=MIR508
ACTB	Actin Beta	Protein Coding	P60709	63	GC07M005726	22.1546	https://www.genecards.org/cgi-bin/carddisp.pl?gene=ACTB
TRA-TGC7-1	TRNA-Ala (Anticodon TGC) 7-1	RNA Gene		16	GC06M100125	22.1186	https://www.genecards.org/cgi-bin/carddisp.pl?gene=TRA-TGC7-1
MIR129-1	MicroRNA 129-1	RNA Gene		26	GC07P128207	22.0941	https://www.genecards.org/cgi-bin/carddisp.pl?gene=MIR129-1
E2F4	E2F Transcription Factor 4	Protein Coding	Q16254	56	GC16P067192	22.0936	https://www.genecards.org/cgi-bin/carddisp.pl?gene=E2F4
GAPDH	Glyceraldehyde-3-Phosphate Dehydrogenase	Protein Coding	P04406	63	GC12P046751	22.0885	https://www.genecards.org/cgi-bin/carddisp.pl?gene=GAPDH
UHRF1	Ubiquitin Like With PHD And Ring Finger Domains 1	Protein Coding	Q96T88	53	GC19P132010	22.0759	https://www.genecards.org/cgi-bin/carddisp.pl?gene=UHRF1
ELAVL1	ELAV Like RNA Binding Protein 1	Protein Coding	Q15717	54	GC19M007958	22.0707	https://www.genecards.org/cgi-bin/carddisp.pl?gene=ELAVL1
EPHA3	EPH Receptor A3	Protein Coding	P29320	59	GC03P089077	22.0478	https://www.genecards.org/cgi-bin/carddisp.pl?gene=EPHA3
IL2RA	Interleukin 2 Receptor Subunit Alpha	Protein Coding	P01589	63	GC10M006010	22.0234	https://www.genecards.org/cgi-bin/carddisp.pl?gene=IL2RA
SQSTM1	Sequestosome 1	Protein Coding	Q13501	62	GC05P179806	21.9966	https://www.genecards.org/cgi-bin/carddisp.pl?gene=SQSTM1
HLA-B	Major Histocompatibility Complex, Class I, B	Protein Coding	P01889	59	GC06M100255	21.9938	https://www.genecards.org/cgi-bin/carddisp.pl?gene=HLA-B
MIR103A1	MicroRNA 103a-1	RNA Gene		26	GC05M168560	21.9388	https://www.genecards.org/cgi-bin/carddisp.pl?gene=MIR103A1
CBFB	Core-Binding Factor Subunit Beta	Protein Coding	Q13951	59	GC16P105845	21.9349	https://www.genecards.org/cgi-bin/carddisp.pl?gene=CBFB
PPARA	Peroxisome Proliferator Activated Receptor Alpha	Protein Coding	Q07869	56	GC22P046150	21.9061	https://www.genecards.org/cgi-bin/carddisp.pl?gene=PPARA
MIR186	MicroRNA 186	RNA Gene		28	GC01M071067	21.898	https://www.genecards.org/cgi-bin/carddisp.pl?gene=MIR186
ABCC10	ATP Binding Cassette Subfamily C Member 10	Protein Coding	Q5T3U5	51	GC06P043427	21.8824	https://www.genecards.org/cgi-bin/carddisp.pl?gene=ABCC10
MYB	MYB Proto-Oncogene, Transcription Factor	Protein Coding	P10242	62	GC06P135181	21.8176	https://www.genecards.org/cgi-bin/carddisp.pl?gene=MYB
EDN1	Endothelin 1	Protein Coding	P05305	61	GC06P012497	21.8097	https://www.genecards.org/cgi-bin/carddisp.pl?gene=EDN1
MPO	Myeloperoxidase	Protein Coding	P05164	65	GC17M058269	21.7694	https://www.genecards.org/cgi-bin/carddisp.pl?gene=MPO
EPAS1	Endothelial PAS Domain Protein 1	Protein Coding	Q99814	63	GC02P046293	21.7551	https://www.genecards.org/cgi-bin/carddisp.pl?gene=EPAS1
CCL5	C-C Motif Chemokine Ligand 5	Protein Coding	P13501	56	GC17M035871	21.7416	https://www.genecards.org/cgi-bin/carddisp.pl?gene=CCL5
ETS1	ETS Proto-Oncogene 1, Transcription Factor	Protein Coding	P14921	61	GC11M128458	21.6739	https://www.genecards.org/cgi-bin/carddisp.pl?gene=ETS1
S100A4	S100 Calcium Binding Protein A4	Protein Coding	P26447	57	GC01M153543	21.6355	https://www.genecards.org/cgi-bin/carddisp.pl?gene=S100A4
IL6R	Interleukin 6 Receptor	Protein Coding	P08887	63	GC01P154405	21.5735	https://www.genecards.org/cgi-bin/carddisp.pl?gene=IL6R
SNHG15	Small Nucleolar RNA Host Gene 15	RNA Gene		29	GC07M045537	21.5161	https://www.genecards.org/cgi-bin/carddisp.pl?gene=SNHG15
APAF1	Apoptotic Peptidase Activating Factor 1	Protein Coding	O14727	60	GC12P098645	21.4448	https://www.genecards.org/cgi-bin/carddisp.pl?gene=APAF1
NR1I2	Nuclear Receptor Subfamily 1 Group I Member 2	Protein Coding	O75469	55	GC03P119780	21.4447	https://www.genecards.org/cgi-bin/carddisp.pl?gene=NR1I2
EGR1	Early Growth Response 1	Protein Coding	P18146	57	GC05P138465	21.416	https://www.genecards.org/cgi-bin/carddisp.pl?gene=EGR1
PKHD1	PKHD1 Ciliary IPT Domain Containing Fibrocystin/Polyductin	Protein Coding	P08F94	50	GC06M100641	21.4074	https://www.genecards.org/cgi-bin/carddisp.pl?gene=PKHD1
AIFM1	Apoptosis Inducing Factor Mitochondria Associated 1	Protein Coding	O95831	63	GC0XM130129	21.4063	https://www.genecards.org/cgi-bin/carddisp.pl?gene=AIFM1
ITGB3	Integrin Subunit Beta 3	Protein Coding	P05106	65	GC17P134000	21.363	https://www.genecards.org/cgi-bin/carddisp.pl?gene=ITGB3
HSPA8	Heat Shock Protein Family A (Hsp70) Member 8	Protein Coding	P11142	62	GC11M123057	21.3394	https://www.genecards.org/cgi-bin/carddisp.pl?gene=HSPA8
CASP7	Caspase 7	Protein Coding	P55210	62	GC10P113679	21.3364	https://www.genecards.org/cgi-bin/carddisp.pl?gene=CASP7
CD40	CD40 Molecule	Protein Coding	P25942	63	GC20P046118	21.3031	https://www.genecards.org/cgi-bin/carddisp.pl?gene=CD40
AFP	Alpha Fetoprotein	Protein Coding	P02771	59	GC04P073431	21.2931	https://www.genecards.org/cgi-bin/carddisp.pl?gene=AFP
PAK1	P21 (RAC1) Activated Kinase 1	Protein Coding	Q13153	63	GC11M133198	21.2373	https://www.genecards.org/cgi-bin/carddisp.pl?gene=PAK1
LINC00261	Long Intergenic Non-Protein Coding RNA 261	RNA Gene		26	GC20M022529	21.1899	https://www.genecards.org/cgi-bin/carddisp.pl?gene=LINC00261
ADA	Adenosine Deaminase	Protein Coding	P00813	63	GC20M044620	21.1466	https://www.genecards.org/cgi-bin/carddisp.pl?gene=ADA
PCSK9	Proprotein Convertase Subtilisin/Kexin Type 9	Protein Coding	Q8NBP7	62	GC01P055039	21.1409	https://www.genecards.org/cgi-bin/carddisp.pl?gene=PCSK9
NR1H2	Nuclear Receptor Subfamily 1 Group H Member 2	Protein Coding	P55055	58	GC19P050329	21.1316	https://www.genecards.org/cgi-bin/carddisp.pl?gene=NR1H2
LINC01554	Long Intergenic Non-Protein Coding RNA 1554	RNA Gene	Q52M75	31	GC05P095838	21.0856	https://www.genecards.org/cgi-bin/carddisp.pl?gene=LINC01554
TXN	Thioredoxin	Protein Coding	P10599	58	GC09M110243	21.0171	https://www.genecards.org/cgi-bin/carddisp.pl?gene=TXN
BIRC2	Baculoviral IAP Repeat Containing 2	Protein Coding	Q13490	60	GC11P102347	20.9941	https://www.genecards.org/cgi-bin/carddisp.pl?gene=BIRC2
THBS1	Thrombospondin 1	Protein Coding	P07996	58	GC15P039581	20.955	https://www.genecards.org/cgi-bin/carddisp.pl?gene=THBS1
TGFB2	Transforming Growth Factor Beta 2	Protein Coding	P61812	64	GC01P218345	20.9425	https://www.genecards.org/cgi-bin/carddisp.pl?gene=TGFB2
FOXP3	Forkhead Box P3	Protein Coding	Q9BZS1	60	GC0XM049250	20.918	https://www.genecards.org/cgi-bin/carddisp.pl?gene=FOXP3
MT-TT	Mitochondrially Encoded TRNA-Thr (ACN)	RNA Gene		23	GCMTP015890	20.8795	https://www.genecards.org/cgi-bin/carddisp.pl?gene=MT-TT
FADD	Fas Associated Via Death Domain	Protein Coding	Q13158	59	GC11P070203	20.8685	https://www.genecards.org/cgi-bin/carddisp.pl?gene=FADD
WNT5A	Wnt Family Member 5A	Protein Coding	P41221	63	GC03M055465	20.853	https://www.genecards.org/cgi-bin/carddisp.pl?gene=WNT5A
TFRC	Transferrin Receptor	Protein Coding	P02786	63	GC03M196576	20.8409	https://www.genecards.org/cgi-bin/carddisp.pl?gene=TFRC
TOP2B	DNA Topoisomerase II Beta	Protein Coding	Q02880	57	GC03M027595	20.8389	https://www.genecards.org/cgi-bin/carddisp.pl?gene=TOP2B
CDC25C	Cell Division Cycle 25C	Protein Coding	P30307	61	GC05M138285	20.8254	https://www.genecards.org/cgi-bin/carddisp.pl?gene=CDC25C
TGM2	Transglutaminase 2	Protein Coding	P21980	60	GC20M038127	20.8208	https://www.genecards.org/cgi-bin/carddisp.pl?gene=TGM2
ITGA3	Integrin Subunit Alpha 3	Protein Coding	P26006	61	GC17P050055	20.8001	https://www.genecards.org/cgi-bin/carddisp.pl?gene=ITGA3
MIR372	MicroRNA 372	RNA Gene		25	GC19P133647	20.758	https://www.genecards.org/cgi-bin/carddisp.pl?gene=MIR372
BMP2	Bone Morphogenetic Protein 2	Protein Coding	P12643	58	GC20P006767	20.7447	https://www.genecards.org/cgi-bin/carddisp.pl?gene=BMP2
MTR	5-Methyltetrahydrofolate-Homocysteine Methyltransferase	Protein Coding	Q99707	60	GC01P236795	20.723	https://www.genecards.org/cgi-bin/carddisp.pl?gene=MTR
CDX2	Caudal Type Homeobox 2	Protein Coding	Q99626	54	GC13M027962	20.6934	https://www.genecards.org/cgi-bin/carddisp.pl?gene=CDX2
TNFRSF11B	TNF Receptor Superfamily Member 11b	Protein Coding	O00300	59	GC08M118923	20.6792	https://www.genecards.org/cgi-bin/carddisp.pl?gene=TNFRSF11B
PIM1	Pim-1 Proto-Oncogene, Serine/Threonine Kinase	Protein Coding	P11309	62	GC06P156456	20.6651	https://www.genecards.org/cgi-bin/carddisp.pl?gene=PIM1
ABCB5	ATP Binding Cassette Subfamily B Member 5	Protein Coding	Q2M3G0	56	GC07P020615	20.6633	https://www.genecards.org/cgi-bin/carddisp.pl?gene=ABCB5
BECN1	Beclin 1	Protein Coding	Q14457	59	GC17M042810	20.655	https://www.genecards.org/cgi-bin/carddisp.pl?gene=BECN1
FGF4	Fibroblast Growth Factor 4	Protein Coding	P08620	56	GC11M132993	20.6493	https://www.genecards.org/cgi-bin/carddisp.pl?gene=FGF4
PAK4	P21 (RAC1) Activated Kinase 4	Protein Coding	O96013	62	GC19P039125	20.6398	https://www.genecards.org/cgi-bin/carddisp.pl?gene=PAK4
EIF2AK3	Eukaryotic Translation Initiation Factor 2 Alpha Kinase 3	Protein Coding	Q9NZJ5	63	GC02M088556	20.6034	https://www.genecards.org/cgi-bin/carddisp.pl?gene=EIF2AK3
CDC42	Cell Division Cycle 42	Protein Coding	P60953	63	GC01P022052	20.5613	https://www.genecards.org/cgi-bin/carddisp.pl?gene=CDC42
GPT	Glutamic--Pyruvic Transaminase	Protein Coding	P24298	54	GC08P144502	20.5335	https://www.genecards.org/cgi-bin/carddisp.pl?gene=GPT
DPP4	Dipeptidyl Peptidase 4	Protein Coding	P27487	62	GC02M161992	20.5214	https://www.genecards.org/cgi-bin/carddisp.pl?gene=DPP4
ITGA6	Integrin Subunit Alpha 6	Protein Coding	P23229	62	GC02P172241	20.4809	https://www.genecards.org/cgi-bin/carddisp.pl?gene=ITGA6
AGPAT2	1-Acylglycerol-3-Phosphate O-Acyltransferase 2	Protein Coding	O15120	56	GC09M136673	20.4627	https://www.genecards.org/cgi-bin/carddisp.pl?gene=AGPAT2
EIF4EBP1	Eukaryotic Translation Initiation Factor 4E Binding Protein 1	Protein Coding	Q13541	59	GC08P040885	20.4502	https://www.genecards.org/cgi-bin/carddisp.pl?gene=EIF4EBP1
BID	BH3 Interacting Domain Death Agonist	Protein Coding	P55957	58	GC22M017734	20.3633	https://www.genecards.org/cgi-bin/carddisp.pl?gene=BID
BCL6	BCL6 Transcription Repressor	Protein Coding	P41182	59	GC03M187721	20.3391	https://www.genecards.org/cgi-bin/carddisp.pl?gene=BCL6
APOA1	Apolipoprotein A1	Protein Coding	P02647	63	GC11M116835	20.3386	https://www.genecards.org/cgi-bin/carddisp.pl?gene=APOA1
CLU	Clusterin	Protein Coding	P10909	60	GC08M027596	20.3086	https://www.genecards.org/cgi-bin/carddisp.pl?gene=CLU
TUSC7	Tumor Suppressor Candidate 7	RNA Gene		24	GC03P116647	20.2742	https://www.genecards.org/cgi-bin/carddisp.pl?gene=TUSC7
ABCA3	ATP Binding Cassette Subfamily A Member 3	Protein Coding	Q99758	61	GC16M002275	20.237	https://www.genecards.org/cgi-bin/carddisp.pl?gene=ABCA3
PGK1	Phosphoglycerate Kinase 1	Protein Coding	P00558	62	GC0XP078216	20.1985	https://www.genecards.org/cgi-bin/carddisp.pl?gene=PGK1
SHH	Sonic Hedgehog Signaling Molecule	Protein Coding	Q15465	63	GC07M155799	20.1377	https://www.genecards.org/cgi-bin/carddisp.pl?gene=SHH
ABCC11	ATP Binding Cassette Subfamily C Member 11	Protein Coding	Q96J66	53	GC16M048166	20.137	https://www.genecards.org/cgi-bin/carddisp.pl?gene=ABCC11
G6PD	Glucose-6-Phosphate Dehydrogenase	Protein Coding	P11413	63	GC0XM154610	20.1325	https://www.genecards.org/cgi-bin/carddisp.pl?gene=G6PD
CDH2	Cadherin 2	Protein Coding	P19022	63	GC18M036283	20.1248	https://www.genecards.org/cgi-bin/carddisp.pl?gene=CDH2
EZR	Ezrin	Protein Coding	P15311	59	GC06M158765	20.1128	https://www.genecards.org/cgi-bin/carddisp.pl?gene=EZR
KRT8	Keratin 8	Protein Coding	P05787	59	GC12M052897	20.0459	https://www.genecards.org/cgi-bin/carddisp.pl?gene=KRT8
KLF4	KLF Transcription Factor 4	Protein Coding	O43474	59	GC09M107484	20.0156	https://www.genecards.org/cgi-bin/carddisp.pl?gene=KLF4
CCN2	Cellular Communication Network Factor 2	Protein Coding	P29279	58	GC06M131948	20.0104	https://www.genecards.org/cgi-bin/carddisp.pl?gene=CCN2
FGF10	Fibroblast Growth Factor 10	Protein Coding	O15520	60	GC05M045056	19.9433	https://www.genecards.org/cgi-bin/carddisp.pl?gene=FGF10
KDM1A	Lysine Demethylase 1A	Protein Coding	O60341	61	GC01P023019	19.9383	https://www.genecards.org/cgi-bin/carddisp.pl?gene=KDM1A
STAT6	Signal Transducer And Activator Of Transcription 6	Protein Coding	P42226	63	GC12M057095	19.9219	https://www.genecards.org/cgi-bin/carddisp.pl?gene=STAT6
TEK	TEK Receptor Tyrosine Kinase	Protein Coding	Q02763	64	GC09P027109	19.9082	https://www.genecards.org/cgi-bin/carddisp.pl?gene=TEK
CD40LG	CD40 Ligand	Protein Coding	P29965	62	GC0XP136649	19.8902	https://www.genecards.org/cgi-bin/carddisp.pl?gene=CD40LG
IGF2-AS	IGF2 Antisense RNA	RNA Gene	Q6U949	36	GC11P002140	19.8835	https://www.genecards.org/cgi-bin/carddisp.pl?gene=IGF2-AS
NAMPT	Nicotinamide Phosphoribosyltransferase	Protein Coding	P43490	60	GC07M106248	19.8712	https://www.genecards.org/cgi-bin/carddisp.pl?gene=NAMPT
CTSB	Cathepsin B	Protein Coding	P07858	63	GC08M011842	19.8601	https://www.genecards.org/cgi-bin/carddisp.pl?gene=CTSB
CD8A	CD8 Subunit Alpha	Protein Coding	P01732	61	GC02M086784	19.8412	https://www.genecards.org/cgi-bin/carddisp.pl?gene=CD8A
LINC00473	Long Intergenic Non-Protein Coding RNA 473	RNA Gene	A8K010	30	GC06M165328	19.8227	https://www.genecards.org/cgi-bin/carddisp.pl?gene=LINC00473
MIR452	MicroRNA 452	RNA Gene		26	GC0XM151959	19.8189	https://www.genecards.org/cgi-bin/carddisp.pl?gene=MIR452
SLC47A1	Solute Carrier Family 47 Member 1	Protein Coding	Q96FL8	51	GC17P019495	19.8061	https://www.genecards.org/cgi-bin/carddisp.pl?gene=SLC47A1
DUSP1	Dual Specificity Phosphatase 1	Protein Coding	P28562	58	GC05M172768	19.7903	https://www.genecards.org/cgi-bin/carddisp.pl?gene=DUSP1
IFNB1	Interferon Beta 1	Protein Coding	P01574	55	GC09M021077	19.7839	https://www.genecards.org/cgi-bin/carddisp.pl?gene=IFNB1
LOC110806263	TERT 5' Regulatory Region	Functional Element		10	GC05P001294	19.7644	https://www.genecards.org/cgi-bin/carddisp.pl?gene=LOC110806263
NRP1	Neuropilin 1	Protein Coding	O14786	60	GC10M033177	19.7585	https://www.genecards.org/cgi-bin/carddisp.pl?gene=NRP1
CDC25A	Cell Division Cycle 25A	Protein Coding	P30304	61	GC03M048344	19.6987	https://www.genecards.org/cgi-bin/carddisp.pl?gene=CDC25A
SRI	Sorcin	Protein Coding	P30626	54	GC07M088205	19.6608	https://www.genecards.org/cgi-bin/carddisp.pl?gene=SRI
PTGS1	Prostaglandin-Endoperoxide Synthase 1	Protein Coding	P23219	59	GC09P122370	19.6607	https://www.genecards.org/cgi-bin/carddisp.pl?gene=PTGS1
ENO2	Enolase 2	Protein Coding	P09104	60	GC12P006913	19.6357	https://www.genecards.org/cgi-bin/carddisp.pl?gene=ENO2
MIR340	MicroRNA 340	RNA Gene		28	GC05M180015	19.5812	https://www.genecards.org/cgi-bin/carddisp.pl?gene=MIR340
BICDL3P	BICD Family Like 3, Pseudogene	Pseudogene		24	GC07P090933	19.5604	https://www.genecards.org/cgi-bin/carddisp.pl?gene=BICDL3P
HDAC6	Histone Deacetylase 6	Protein Coding	Q9UBN7	66	GC0XP048801	19.525	https://www.genecards.org/cgi-bin/carddisp.pl?gene=HDAC6
MIR100HG	Mir-100-Let-7a-2-Mir-125b-1 Cluster Host Gene	RNA Gene		26	GC11M134115	19.5192	https://www.genecards.org/cgi-bin/carddisp.pl?gene=MIR100HG
LGALS1	Galectin 1	Protein Coding	P09382	56	GC22P037675	19.439	https://www.genecards.org/cgi-bin/carddisp.pl?gene=LGALS1
TFAP2A	Transcription Factor AP-2 Alpha	Protein Coding	P05549	61	GC06M010393	19.4317	https://www.genecards.org/cgi-bin/carddisp.pl?gene=TFAP2A
EPHX1	Epoxide Hydrolase 1	Protein Coding	P07099	57	GC01P225810	19.4197	https://www.genecards.org/cgi-bin/carddisp.pl?gene=EPHX1
ETV4	ETS Variant Transcription Factor 4	Protein Coding	P43268	54	GC17M043527	19.3746	https://www.genecards.org/cgi-bin/carddisp.pl?gene=ETV4
ITGAV	Integrin Subunit Alpha V	Protein Coding	P06756	60	GC02P186589	19.2944	https://www.genecards.org/cgi-bin/carddisp.pl?gene=ITGAV
LINC00963	Long Intergenic Non-Protein Coding RNA 963	RNA Gene		24	GC09P146693	19.2765	https://www.genecards.org/cgi-bin/carddisp.pl?gene=LINC00963
MUC4	Mucin 4, Cell Surface Associated	Protein Coding	Q99102	52	GC03M195746	19.2648	https://www.genecards.org/cgi-bin/carddisp.pl?gene=MUC4
GJA1	Gap Junction Protein Alpha 1	Protein Coding	P17302	63	GC06P157880	19.2458	https://www.genecards.org/cgi-bin/carddisp.pl?gene=GJA1
TNFSF11	TNF Superfamily Member 11	Protein Coding	O14788	62	GC13P042562	19.2304	https://www.genecards.org/cgi-bin/carddisp.pl?gene=TNFSF11
SNHG14	Small Nucleolar RNA Host Gene 14	RNA Gene		26	GC15P174552	19.2173	https://www.genecards.org/cgi-bin/carddisp.pl?gene=SNHG14
SFTA3	Surfactant Associated 3	RNA Gene	P0C7M3	43	GC14M036518	19.209	https://www.genecards.org/cgi-bin/carddisp.pl?gene=SFTA3
CA9	Carbonic Anhydrase 9	Protein Coding	Q16790	59	GC09P035673	19.2026	https://www.genecards.org/cgi-bin/carddisp.pl?gene=CA9
YY1	YY1 Transcription Factor	Protein Coding	P25490	61	GC14P100238	19.1765	https://www.genecards.org/cgi-bin/carddisp.pl?gene=YY1
ENO1	Enolase 1	Protein Coding	P06733	61	GC01M008861	19.1368	https://www.genecards.org/cgi-bin/carddisp.pl?gene=ENO1
TIMP3	TIMP Metallopeptidase Inhibitor 3	Protein Coding	P35625	56	GC22P081341	19.0998	https://www.genecards.org/cgi-bin/carddisp.pl?gene=TIMP3
CDC27	Cell Division Cycle 27	Protein Coding	P30260	54	GC17M047117	19.0963	https://www.genecards.org/cgi-bin/carddisp.pl?gene=CDC27
HEIH	Hepatocellular Carcinoma Up-Regulated EZH2-Associated Long Non-Coding RNA	RNA Gene		22	GC05M182776	19.0821	https://www.genecards.org/cgi-bin/carddisp.pl?gene=HEIH
PPARD	Peroxisome Proliferator Activated Receptor Delta	Protein Coding	Q03181	58	GC06P156423	19.0779	https://www.genecards.org/cgi-bin/carddisp.pl?gene=PPARD
ANXA1	Annexin A1	Protein Coding	P04083	60	GC09P073151	19.0524	https://www.genecards.org/cgi-bin/carddisp.pl?gene=ANXA1
KLRK1	Killer Cell Lectin Like Receptor K1	Protein Coding	P26718	52	GC12M033113	19.0479	https://www.genecards.org/cgi-bin/carddisp.pl?gene=KLRK1
HDAC2	Histone Deacetylase 2	Protein Coding	Q92769	65	GC06M113933	19.0391	https://www.genecards.org/cgi-bin/carddisp.pl?gene=HDAC2
GNRH1	Gonadotropin Releasing Hormone 1	Protein Coding	P01148	52	GC08M025419	19.0028	https://www.genecards.org/cgi-bin/carddisp.pl?gene=GNRH1
LPL	Lipoprotein Lipase	Protein Coding	P06858	63	GC08P019901	19.0014	https://www.genecards.org/cgi-bin/carddisp.pl?gene=LPL
PRKAA1	Protein Kinase AMP-Activated Catalytic Subunit Alpha 1	Protein Coding	Q13131	59	GC05M040759	18.976	https://www.genecards.org/cgi-bin/carddisp.pl?gene=PRKAA1
CSNK2A1	Casein Kinase 2 Alpha 1	Protein Coding	P68400	63	GC20M000472	18.9376	https://www.genecards.org/cgi-bin/carddisp.pl?gene=CSNK2A1
CD80	CD80 Molecule	Protein Coding	P33681	55	GC03M119524	18.9046	https://www.genecards.org/cgi-bin/carddisp.pl?gene=CD80
CD28	CD28 Molecule	Protein Coding	P10747	59	GC02P203706	18.8516	https://www.genecards.org/cgi-bin/carddisp.pl?gene=CD28
IKBKB	Inhibitor Of Nuclear Factor Kappa B Kinase Subunit Beta	Protein Coding	O14920	66	GC08P042271	18.7894	https://www.genecards.org/cgi-bin/carddisp.pl?gene=IKBKB
SERPINA1	Serpin Family A Member 1	Protein Coding	P01009	62	GC14M094376	18.6853	https://www.genecards.org/cgi-bin/carddisp.pl?gene=SERPINA1
GADD45A	Growth Arrest And DNA Damage Inducible Alpha	Protein Coding	P24522	55	GC01P067685	18.6682	https://www.genecards.org/cgi-bin/carddisp.pl?gene=GADD45A
PLG	Plasminogen	Protein Coding	P00747	61	GC06P160702	18.6514	https://www.genecards.org/cgi-bin/carddisp.pl?gene=PLG
NDRG1	N-Myc Downstream Regulated 1	Protein Coding	Q92597	57	GC08M133237	18.643	https://www.genecards.org/cgi-bin/carddisp.pl?gene=NDRG1
GRP	Gastrin Releasing Peptide	Protein Coding	P07492	52	GC18P059220	18.6419	https://www.genecards.org/cgi-bin/carddisp.pl?gene=GRP
MIR16-2	MicroRNA 16-2	RNA Gene		28	GC03P160418	18.5895	https://www.genecards.org/cgi-bin/carddisp.pl?gene=MIR16-2
GPER1	G Protein-Coupled Estrogen Receptor 1	Protein Coding	Q99527	53	GC07P015184	18.5667	https://www.genecards.org/cgi-bin/carddisp.pl?gene=GPER1
CD24	CD24 Molecule	Protein Coding	P25063	46	GC06M106969	18.5364	https://www.genecards.org/cgi-bin/carddisp.pl?gene=CD24
KLF5	KLF Transcription Factor 5	Protein Coding	Q13887	57	GC13P073054	18.5264	https://www.genecards.org/cgi-bin/carddisp.pl?gene=KLF5
IFNA2	Interferon Alpha 2	Protein Coding	P01563	55	GC09M021384	18.4701	https://www.genecards.org/cgi-bin/carddisp.pl?gene=IFNA2
IKZF1	IKAROS Family Zinc Finger 1	Protein Coding	Q13422	61	GC07P050303	18.4147	https://www.genecards.org/cgi-bin/carddisp.pl?gene=IKZF1
NANOG	Nanog Homeobox	Protein Coding	Q9H9S0	50	GC12P007787	18.3983	https://www.genecards.org/cgi-bin/carddisp.pl?gene=NANOG
KAT7	Lysine Acetyltransferase 7	Protein Coding	O95251	56	GC17P049788	18.3807	https://www.genecards.org/cgi-bin/carddisp.pl?gene=KAT7
MIRLET7A2	MicroRNA Let-7a-2	RNA Gene		28	GC11M122146	18.3662	https://www.genecards.org/cgi-bin/carddisp.pl?gene=MIRLET7A2
GPX1	Glutathione Peroxidase 1	Protein Coding	P07203	56	GC03M054269	18.3642	https://www.genecards.org/cgi-bin/carddisp.pl?gene=GPX1
LYN	LYN Proto-Oncogene, Src Family Tyrosine Kinase	Protein Coding	P07948	62	GC08P055879	18.3587	https://www.genecards.org/cgi-bin/carddisp.pl?gene=LYN
SLCO1B1	Solute Carrier Organic Anion Transporter Family Member 1B1	Protein Coding	Q9Y6L6	58	GC12P047172	18.3236	https://www.genecards.org/cgi-bin/carddisp.pl?gene=SLCO1B1
MYH11	Myosin Heavy Chain 11	Protein Coding	P35749	59	GC16M027496	18.3037	https://www.genecards.org/cgi-bin/carddisp.pl?gene=MYH11
MIRLET7F2	MicroRNA Let-7f-2	RNA Gene		25	GC0XM053893	18.2608	https://www.genecards.org/cgi-bin/carddisp.pl?gene=MIRLET7F2
CD34	CD34 Molecule	Protein Coding	P28906	58	GC01M207880	18.215	https://www.genecards.org/cgi-bin/carddisp.pl?gene=CD34
LCN2	Lipocalin 2	Protein Coding	P80188	58	GC09P128149	18.2028	https://www.genecards.org/cgi-bin/carddisp.pl?gene=LCN2
GSN	Gelsolin	Protein Coding	P06396	62	GC09P121201	18.1156	https://www.genecards.org/cgi-bin/carddisp.pl?gene=GSN
GUSB	Glucuronidase Beta	Protein Coding	P08236	62	GC07M065960	18.1112	https://www.genecards.org/cgi-bin/carddisp.pl?gene=GUSB
ABCC12	ATP Binding Cassette Subfamily C Member 12	Protein Coding	Q96J65	51	GC16M048081	18.0905	https://www.genecards.org/cgi-bin/carddisp.pl?gene=ABCC12
TF	Transferrin	Protein Coding	P02787	63	GC03P140959	18.0845	https://www.genecards.org/cgi-bin/carddisp.pl?gene=TF
SLC11A1	Solute Carrier Family 11 Member 1	Protein Coding	P49279	58	GC02P218382	18.0806	https://www.genecards.org/cgi-bin/carddisp.pl?gene=SLC11A1
HSP90AB1	Heat Shock Protein 90 Alpha Family Class B Member 1	Protein Coding	P08238	62	GC06P044246	18.0565	https://www.genecards.org/cgi-bin/carddisp.pl?gene=HSP90AB1
TAP1	Transporter 1, ATP Binding Cassette Subfamily B Member	Protein Coding	Q03518	60	GC06M100371	18.0424	https://www.genecards.org/cgi-bin/carddisp.pl?gene=TAP1
EDNRA	Endothelin Receptor Type A	Protein Coding	P25101	62	GC04P147480	18.025	https://www.genecards.org/cgi-bin/carddisp.pl?gene=EDNRA
MIR133A1	MicroRNA 133a-1	RNA Gene		26	GC18M036072	17.9721	https://www.genecards.org/cgi-bin/carddisp.pl?gene=MIR133A1
FOXC2-AS1	FOXC2 Antisense RNA 1	RNA Gene		25	GC16M086566	17.9715	https://www.genecards.org/cgi-bin/carddisp.pl?gene=FOXC2-AS1
CHUK	Component Of Inhibitor Of Nuclear Factor Kappa B Kinase Complex	Protein Coding	O15111	63	GC10M100501	17.9684	https://www.genecards.org/cgi-bin/carddisp.pl?gene=CHUK
FOLR1	Folate Receptor Alpha	Protein Coding	P15328	61	GC11P099315	17.9511	https://www.genecards.org/cgi-bin/carddisp.pl?gene=FOLR1
NQO2	N-Ribosyldihydronicotinamide:Quinone Dehydrogenase 2	Protein Coding	P16083	58	GC06P008029	17.9426	https://www.genecards.org/cgi-bin/carddisp.pl?gene=NQO2
VCAM1	Vascular Cell Adhesion Molecule 1	Protein Coding	P19320	58	GC01P100719	17.9167	https://www.genecards.org/cgi-bin/carddisp.pl?gene=VCAM1
THBS4	Thrombospondin 4	Protein Coding	P35443	54	GC05P079991	17.9125	https://www.genecards.org/cgi-bin/carddisp.pl?gene=THBS4
KCNH2	Potassium Voltage-Gated Channel Subfamily H Member 2	Protein Coding	Q12809	63	GC07M150944	17.9083	https://www.genecards.org/cgi-bin/carddisp.pl?gene=KCNH2
DIABLO	Diablo IAP-Binding Mitochondrial Protein	Protein Coding	Q9NR28	59	GC12M124304	17.8915	https://www.genecards.org/cgi-bin/carddisp.pl?gene=DIABLO
NT5E	5'-Nucleotidase Ecto	Protein Coding	P21589	65	GC06P085449	17.8684	https://www.genecards.org/cgi-bin/carddisp.pl?gene=NT5E
MIR218-2	MicroRNA 218-2	RNA Gene		25	GC05M168768	17.8234	https://www.genecards.org/cgi-bin/carddisp.pl?gene=MIR218-2
HMGCR	3-Hydroxy-3-Methylglutaryl-CoA Reductase	Protein Coding	P04035	61	GC05P075336	17.8178	https://www.genecards.org/cgi-bin/carddisp.pl?gene=HMGCR
VTN	Vitronectin	Protein Coding	P04004	56	GC17M088839	17.7948	https://www.genecards.org/cgi-bin/carddisp.pl?gene=VTN
SLC47A2	Solute Carrier Family 47 Member 2	Protein Coding	Q86VL8	46	GC17M019678	17.7796	https://www.genecards.org/cgi-bin/carddisp.pl?gene=SLC47A2
DDIT3	DNA Damage Inducible Transcript 3	Protein Coding	P35638	59	GC12M057516	17.776	https://www.genecards.org/cgi-bin/carddisp.pl?gene=DDIT3
CXCL10	C-X-C Motif Chemokine Ligand 10	Protein Coding	P02778	56	GC04M076021	17.752	https://www.genecards.org/cgi-bin/carddisp.pl?gene=CXCL10
INHBA	Inhibin Subunit Beta A	Protein Coding	P08476	57	GC07M041670	17.7315	https://www.genecards.org/cgi-bin/carddisp.pl?gene=INHBA
CYSLTR1	Cysteinyl Leukotriene Receptor 1	Protein Coding	Q9Y271	54	GC0XM078271	17.7202	https://www.genecards.org/cgi-bin/carddisp.pl?gene=CYSLTR1
RALBP1	RalA Binding Protein 1	Protein Coding	Q15311	57	GC18P009465	17.6811	https://www.genecards.org/cgi-bin/carddisp.pl?gene=RALBP1
L1CAM	L1 Cell Adhesion Molecule	Protein Coding	P32004	60	GC0XM153864	17.6596	https://www.genecards.org/cgi-bin/carddisp.pl?gene=L1CAM
SELE	Selectin E	Protein Coding	P16581	56	GC01M169722	17.6318	https://www.genecards.org/cgi-bin/carddisp.pl?gene=SELE
ITGA5	Integrin Subunit Alpha 5	Protein Coding	P08648	60	GC12M059733	17.6176	https://www.genecards.org/cgi-bin/carddisp.pl?gene=ITGA5
CPS1	Carbamoyl-Phosphate Synthase 1	Protein Coding	P31327	61	GC02P210477	17.6113	https://www.genecards.org/cgi-bin/carddisp.pl?gene=CPS1
ILK	Integrin Linked Kinase	Protein Coding	Q13418	58	GC11P014351	17.5937	https://www.genecards.org/cgi-bin/carddisp.pl?gene=ILK
IL13	Interleukin 13	Protein Coding	P35225	56	GC05P132656	17.582	https://www.genecards.org/cgi-bin/carddisp.pl?gene=IL13
HBEGF	Heparin Binding EGF Like Growth Factor	Protein Coding	Q99075	57	GC05M140332	17.5766	https://www.genecards.org/cgi-bin/carddisp.pl?gene=HBEGF
MIR9-3	MicroRNA 9-3	RNA Gene		27	GC15P089368	17.5717	https://www.genecards.org/cgi-bin/carddisp.pl?gene=MIR9-3
NAT1	N-Acetyltransferase 1	Protein Coding	P18440	57	GC08P018183	17.5658	https://www.genecards.org/cgi-bin/carddisp.pl?gene=NAT1
WNT1	Wnt Family Member 1	Protein Coding	P04628	59	GC12P064917	17.5579	https://www.genecards.org/cgi-bin/carddisp.pl?gene=WNT1
SREBF1	Sterol Regulatory Element Binding Transcription Factor 1	Protein Coding	P36956	61	GC17M017810	17.5332	https://www.genecards.org/cgi-bin/carddisp.pl?gene=SREBF1
ADAM17	ADAM Metallopeptidase Domain 17	Protein Coding	P78536	63	GC02M009488	17.5259	https://www.genecards.org/cgi-bin/carddisp.pl?gene=ADAM17
ZKSCAN1	Zinc Finger With KRAB And SCAN Domains 1	Protein Coding	P17029	50	GC07P100015	17.5115	https://www.genecards.org/cgi-bin/carddisp.pl?gene=ZKSCAN1
HLA-DQA1	Major Histocompatibility Complex, Class II, DQ Alpha 1	Protein Coding	P01909	55	GC06P156274	17.5075	https://www.genecards.org/cgi-bin/carddisp.pl?gene=HLA-DQA1
RACK1	Receptor For Activated C Kinase 1	Protein Coding	P63244	56	GC05M182869	17.4942	https://www.genecards.org/cgi-bin/carddisp.pl?gene=RACK1
DMTF1	Cyclin D Binding Myb Like Transcription Factor 1	Protein Coding	Q9Y222	45	GC07P090868	17.4836	https://www.genecards.org/cgi-bin/carddisp.pl?gene=DMTF1
MSLN	Mesothelin	Protein Coding	Q13421	55	GC16P103995	17.4014	https://www.genecards.org/cgi-bin/carddisp.pl?gene=MSLN
FGF1	Fibroblast Growth Factor 1	Protein Coding	P05230	59	GC05M142555	17.3954	https://www.genecards.org/cgi-bin/carddisp.pl?gene=FGF1
GZMB	Granzyme B	Protein Coding	P10144	59	GC14M024630	17.3744	https://www.genecards.org/cgi-bin/carddisp.pl?gene=GZMB
NCAM1	Neural Cell Adhesion Molecule 1	Protein Coding	P13591	61	GC11P112961	17.3729	https://www.genecards.org/cgi-bin/carddisp.pl?gene=NCAM1
HPRT1	Hypoxanthine Phosphoribosyltransferase 1	Protein Coding	P00492	61	GC0XP134460	17.3645	https://www.genecards.org/cgi-bin/carddisp.pl?gene=HPRT1
H2AX	H2A.X Variant Histone	Protein Coding	P16104	56	GC11M133876	17.3555	https://www.genecards.org/cgi-bin/carddisp.pl?gene=H2AX
ALOX5	Arachidonate 5-Lipoxygenase	Protein Coding	P09917	62	GC10P045374	17.2286	https://www.genecards.org/cgi-bin/carddisp.pl?gene=ALOX5
RYR1	Ryanodine Receptor 1	Protein Coding	P21817	61	GC19P132993	17.2017	https://www.genecards.org/cgi-bin/carddisp.pl?gene=RYR1
ATP2B4	ATPase Plasma Membrane Ca2+ Transporting 4	Protein Coding	P23634	57	GC01P203626	17.1974	https://www.genecards.org/cgi-bin/carddisp.pl?gene=ATP2B4
ABCE1	ATP Binding Cassette Subfamily E Member 1	Protein Coding	P61221	51	GC04P145097	17.1844	https://www.genecards.org/cgi-bin/carddisp.pl?gene=ABCE1
GAST	Gastrin	Protein Coding	P01350	52	GC17P041712	17.1626	https://www.genecards.org/cgi-bin/carddisp.pl?gene=GAST
LINC-PINT	Long Intergenic Non-Protein Coding RNA, P53 Induced Transcript	RNA Gene	A0A455ZAR2	25	GC07M130795	17.1567	https://www.genecards.org/cgi-bin/carddisp.pl?gene=LINC-PINT
NR1H4	Nuclear Receptor Subfamily 1 Group H Member 4	Protein Coding	Q96RI1	60	GC12P100473	17.1559	https://www.genecards.org/cgi-bin/carddisp.pl?gene=NR1H4
CCR7	C-C Motif Chemokine Receptor 7	Protein Coding	P32248	57	GC17M089298	17.1531	https://www.genecards.org/cgi-bin/carddisp.pl?gene=CCR7
FAM215A	Family With Sequence Similarity 215 Member A	RNA Gene	Q9Y5M1	32	GC17P043917	17.1502	https://www.genecards.org/cgi-bin/carddisp.pl?gene=FAM215A
BIRC7	Baculoviral IAP Repeat Containing 7	Protein Coding	Q96CA5	51	GC20P063235	17.136	https://www.genecards.org/cgi-bin/carddisp.pl?gene=BIRC7
SCN5A	Sodium Voltage-Gated Channel Alpha Subunit 5	Protein Coding	Q14524	62	GC03M038776	17.0788	https://www.genecards.org/cgi-bin/carddisp.pl?gene=SCN5A
AGTR1	Angiotensin II Receptor Type 1	Protein Coding	P30556	65	GC03P148697	17.0628	https://www.genecards.org/cgi-bin/carddisp.pl?gene=AGTR1
METTL3	Methyltransferase 3, N6-Adenosine-Methyltransferase Complex Catalytic Subunit	Protein Coding	Q86U44	53	GC14M021498	17.0166	https://www.genecards.org/cgi-bin/carddisp.pl?gene=METTL3
NR3C2	Nuclear Receptor Subfamily 3 Group C Member 2	Protein Coding	P08235	59	GC04M148078	17.011	https://www.genecards.org/cgi-bin/carddisp.pl?gene=NR3C2
MIR19B1	MicroRNA 19b-1	RNA Gene		26	GC13P091714	16.9865	https://www.genecards.org/cgi-bin/carddisp.pl?gene=MIR19B1
GSR	Glutathione-Disulfide Reductase	Protein Coding	P00390	62	GC08M030678	16.9746	https://www.genecards.org/cgi-bin/carddisp.pl?gene=GSR
MAPT	Microtubule Associated Protein Tau	Protein Coding	P10636	62	GC17P045894	16.9738	https://www.genecards.org/cgi-bin/carddisp.pl?gene=MAPT
TNFRSF11A	TNF Receptor Superfamily Member 11a	Protein Coding	Q9Y6Q6	59	GC18P062325	16.9714	https://www.genecards.org/cgi-bin/carddisp.pl?gene=TNFRSF11A
TRC-GCA24-1	TRNA-Cys (GCA) 24-1	RNA Gene		15	GC17M089223	16.9686	https://www.genecards.org/cgi-bin/carddisp.pl?gene=TRC-GCA24-1
MIR302A	MicroRNA 302a	RNA Gene		28	GC04M112949	16.966	https://www.genecards.org/cgi-bin/carddisp.pl?gene=MIR302A
CIP2A	Cellular Inhibitor Of PP2A	Protein Coding	Q8TCG1	48	GC03M108609	16.9655	https://www.genecards.org/cgi-bin/carddisp.pl?gene=CIP2A
IGFBP5	Insulin Like Growth Factor Binding Protein 5	Protein Coding	P24593	55	GC02M216672	16.9521	https://www.genecards.org/cgi-bin/carddisp.pl?gene=IGFBP5
PDCD4	Programmed Cell Death 4	Protein Coding	Q53EL6	55	GC10P110871	16.9494	https://www.genecards.org/cgi-bin/carddisp.pl?gene=PDCD4
MIR455	MicroRNA 455	RNA Gene		29	GC09P114209	16.9296	https://www.genecards.org/cgi-bin/carddisp.pl?gene=MIR455
SLC34A2	Solute Carrier Family 34 Member 2	Protein Coding	O95436	57	GC04P025648	16.9098	https://www.genecards.org/cgi-bin/carddisp.pl?gene=SLC34A2
MTDH	Metadherin	Protein Coding	Q86UE4	51	GC08P097644	16.8992	https://www.genecards.org/cgi-bin/carddisp.pl?gene=MTDH
MTHFD1	Methylenetetrahydrofolate Dehydrogenase, Cyclohydrolase And Formyltetrahydrofolate Synthetase 1	Protein Coding	P11586	58	GC14P064388	16.8952	https://www.genecards.org/cgi-bin/carddisp.pl?gene=MTHFD1
MAGEA3	MAGE Family Member A3	Protein Coding	P43357	48	GC0XP152698	16.8935	https://www.genecards.org/cgi-bin/carddisp.pl?gene=MAGEA3
FPR1	Formyl Peptide Receptor 1	Protein Coding	P21462	58	GC19M051745	16.8907	https://www.genecards.org/cgi-bin/carddisp.pl?gene=FPR1
STMN1	Stathmin 1	Protein Coding	P16949	56	GC01M025884	16.8885	https://www.genecards.org/cgi-bin/carddisp.pl?gene=STMN1
SERPINB5	Serpin Family B Member 5	Protein Coding	P36952	55	GC18P063476	16.8676	https://www.genecards.org/cgi-bin/carddisp.pl?gene=SERPINB5
IL15	Interleukin 15	Protein Coding	P40933	55	GC04P141636	16.8595	https://www.genecards.org/cgi-bin/carddisp.pl?gene=IL15
LINC00339	Long Intergenic Non-Protein Coding RNA 339	RNA Gene		26	GC01P060964	16.8336	https://www.genecards.org/cgi-bin/carddisp.pl?gene=LINC00339
SULT1A1	Sulfotransferase Family 1A Member 1	Protein Coding	P50225	55	GC16M045534	16.832	https://www.genecards.org/cgi-bin/carddisp.pl?gene=SULT1A1
IL24	Interleukin 24	Protein Coding	Q13007	53	GC01P206897	16.8058	https://www.genecards.org/cgi-bin/carddisp.pl?gene=IL24
XDH	Xanthine Dehydrogenase	Protein Coding	P47989	60	GC02M031334	16.7945	https://www.genecards.org/cgi-bin/carddisp.pl?gene=XDH
TNFAIP3	TNF Alpha Induced Protein 3	Protein Coding	P21580	62	GC06P137866	16.7862	https://www.genecards.org/cgi-bin/carddisp.pl?gene=TNFAIP3
MBD4	Methyl-CpG Binding Domain 4, DNA Glycosylase	Protein Coding	O95243	56	GC03M129430	16.7455	https://www.genecards.org/cgi-bin/carddisp.pl?gene=MBD4
CHI3L1	Chitinase 3 Like 1	Protein Coding	P36222	58	GC01M203148	16.6969	https://www.genecards.org/cgi-bin/carddisp.pl?gene=CHI3L1
SNORD118	Small Nucleolar RNA, C/D Box 118	RNA Gene		28	GC17M088330	16.6913	https://www.genecards.org/cgi-bin/carddisp.pl?gene=SNORD118
LRP1	LDL Receptor Related Protein 1	Protein Coding	Q07954	61	GC12P057128	16.6711	https://www.genecards.org/cgi-bin/carddisp.pl?gene=LRP1
MIR129-2	MicroRNA 129-2	RNA Gene		27	GC11P044116	16.6662	https://www.genecards.org/cgi-bin/carddisp.pl?gene=MIR129-2
PEBP1	Phosphatidylethanolamine Binding Protein 1	Protein Coding	P30086	58	GC12P118158	16.6656	https://www.genecards.org/cgi-bin/carddisp.pl?gene=PEBP1
HTR2C	5-Hydroxytryptamine Receptor 2C	Protein Coding	P28335	57	GC0XP114584	16.6583	https://www.genecards.org/cgi-bin/carddisp.pl?gene=HTR2C
NEU1	Neuraminidase 1	Protein Coding	Q99519	59	GC06M031857	16.6493	https://www.genecards.org/cgi-bin/carddisp.pl?gene=NEU1
MIR135A1	MicroRNA 135a-1	RNA Gene		29	GC03M054393	16.6486	https://www.genecards.org/cgi-bin/carddisp.pl?gene=MIR135A1
PHGDH	Phosphoglycerate Dehydrogenase	Protein Coding	O43175	63	GC01P119674	16.6354	https://www.genecards.org/cgi-bin/carddisp.pl?gene=PHGDH
PRKCE	Protein Kinase C Epsilon	Protein Coding	Q02156	61	GC02P045651	16.6335	https://www.genecards.org/cgi-bin/carddisp.pl?gene=PRKCE
BCL2A1	BCL2 Related Protein A1	Protein Coding	Q16548	53	GC15M155729	16.6123	https://www.genecards.org/cgi-bin/carddisp.pl?gene=BCL2A1
PGR-AS1	PGR Antisense RNA 1	RNA Gene		19	GC11P101136	16.6106	https://www.genecards.org/cgi-bin/carddisp.pl?gene=PGR-AS1
UGCG	UDP-Glucose Ceramide Glucosyltransferase	Protein Coding	Q16739	56	GC09P111896	16.6087	https://www.genecards.org/cgi-bin/carddisp.pl?gene=UGCG
ING4	Inhibitor Of Growth Family Member 4	Protein Coding	Q9UNL4	51	GC12M006650	16.6	https://www.genecards.org/cgi-bin/carddisp.pl?gene=ING4
LOC126807437	MED14-Independent Group 3 Enhancer GRCh37_chr5:79968379-79969578	Functional Element		6	GC05P080672	16.5719	https://www.genecards.org/cgi-bin/carddisp.pl?gene=LOC126807437
RICTOR	RPTOR Independent Companion Of MTOR Complex 2	Protein Coding	Q6R327	56	GC05M038937	16.5542	https://www.genecards.org/cgi-bin/carddisp.pl?gene=RICTOR
HSF1	Heat Shock Transcription Factor 1	Protein Coding	Q00613	59	GC08P144291	16.5364	https://www.genecards.org/cgi-bin/carddisp.pl?gene=HSF1
CXCR2	C-X-C Motif Chemokine Receptor 2	Protein Coding	P25025	62	GC02P218125	16.5273	https://www.genecards.org/cgi-bin/carddisp.pl?gene=CXCR2
TRAF3	TNF Receptor Associated Factor 3	Protein Coding	Q13114	59	GC14P118105	16.5137	https://www.genecards.org/cgi-bin/carddisp.pl?gene=TRAF3
CADM1	Cell Adhesion Molecule 1	Protein Coding	Q9BY67	57	GC11M115169	16.5132	https://www.genecards.org/cgi-bin/carddisp.pl?gene=CADM1
ITGA2	Integrin Subunit Alpha 2	Protein Coding	P17301	58	GC05P052989	16.509	https://www.genecards.org/cgi-bin/carddisp.pl?gene=ITGA2
ACTC1	Actin Alpha Cardiac Muscle 1	Protein Coding	P68032	57	GC15M034790	16.5013	https://www.genecards.org/cgi-bin/carddisp.pl?gene=ACTC1
GSTM3	Glutathione S-Transferase Mu 3	Protein Coding	P21266	58	GC01M109733	16.4302	https://www.genecards.org/cgi-bin/carddisp.pl?gene=GSTM3
ABCG4	ATP Binding Cassette Subfamily G Member 4	Protein Coding	Q9H172	54	GC11P123564	16.419	https://www.genecards.org/cgi-bin/carddisp.pl?gene=ABCG4
EIF4A1	Eukaryotic Translation Initiation Factor 4A1	Protein Coding	P60842	59	GC17P007572	16.4089	https://www.genecards.org/cgi-bin/carddisp.pl?gene=EIF4A1
ATF4	Activating Transcription Factor 4	Protein Coding	P18848	60	GC22P039519	16.3571	https://www.genecards.org/cgi-bin/carddisp.pl?gene=ATF4
MIR199A2	MicroRNA 199a-2	RNA Gene		29	GC01M172235	16.3548	https://www.genecards.org/cgi-bin/carddisp.pl?gene=MIR199A2
ANGPT1	Angiopoietin 1	Protein Coding	Q15389	58	GC08M107246	16.3501	https://www.genecards.org/cgi-bin/carddisp.pl?gene=ANGPT1
ALPL	Alkaline Phosphatase, Biomineralization Associated	Protein Coding	P05186	63	GC01P021508	16.3499	https://www.genecards.org/cgi-bin/carddisp.pl?gene=ALPL
CCK	Cholecystokinin	Protein Coding	P06307	54	GC03M042274	16.3378	https://www.genecards.org/cgi-bin/carddisp.pl?gene=CCK
PC	Pyruvate Carboxylase	Protein Coding	P11498	60	GC11M066848	16.3215	https://www.genecards.org/cgi-bin/carddisp.pl?gene=PC
NGF	Nerve Growth Factor	Protein Coding	P01138	63	GC01M115285	16.3107	https://www.genecards.org/cgi-bin/carddisp.pl?gene=NGF
TNFRSF10C	TNF Receptor Superfamily Member 10c	Protein Coding	O14798	51	GC08P023102	16.2691	https://www.genecards.org/cgi-bin/carddisp.pl?gene=TNFRSF10C
TLR9	Toll Like Receptor 9	Protein Coding	Q9NR96	58	GC03M054385	16.2469	https://www.genecards.org/cgi-bin/carddisp.pl?gene=TLR9
MTRR	5-Methyltetrahydrofolate-Homocysteine Methyltransferase Reductase	Protein Coding	Q9UBK8	56	GC05P007851	16.2155	https://www.genecards.org/cgi-bin/carddisp.pl?gene=MTRR
RRM1	Ribonucleotide Reductase Catalytic Subunit M1	Protein Coding	P23921	63	GC11P014203	16.2124	https://www.genecards.org/cgi-bin/carddisp.pl?gene=RRM1
HSPA1A	Heat Shock Protein Family A (Hsp70) Member 1A	Protein Coding	P0DMV8	59	GC06P156262	16.2102	https://www.genecards.org/cgi-bin/carddisp.pl?gene=HSPA1A
AGT	Angiotensinogen	Protein Coding	P01019	62	GC01M230690	16.1925	https://www.genecards.org/cgi-bin/carddisp.pl?gene=AGT
CCNA1	Cyclin A1	Protein Coding	P78396	55	GC13P036431	16.1874	https://www.genecards.org/cgi-bin/carddisp.pl?gene=CCNA1
MT2A	Metallothionein 2A	Protein Coding	P02795	54	GC16P105567	16.1622	https://www.genecards.org/cgi-bin/carddisp.pl?gene=MT2A
CEBPB	CCAAT Enhancer Binding Protein Beta	Protein Coding	P17676	57	GC20P050190	16.1581	https://www.genecards.org/cgi-bin/carddisp.pl?gene=CEBPB
FOSL1	FOS Like 1, AP-1 Transcription Factor Subunit	Protein Coding	P15407	57	GC11M132841	16.1476	https://www.genecards.org/cgi-bin/carddisp.pl?gene=FOSL1
SYP	Synaptophysin	Protein Coding	P08247	59	GC0XM049187	16.1474	https://www.genecards.org/cgi-bin/carddisp.pl?gene=SYP
MAF	MAF BZIP Transcription Factor	Protein Coding	O75444	58	GC16M079204	16.1105	https://www.genecards.org/cgi-bin/carddisp.pl?gene=MAF
CD9	CD9 Molecule	Protein Coding	P21926	56	GC12P046724	16.0613	https://www.genecards.org/cgi-bin/carddisp.pl?gene=CD9
MAD2L1	Mitotic Arrest Deficient 2 Like 1	Protein Coding	Q13257	55	GC04M120055	16.0328	https://www.genecards.org/cgi-bin/carddisp.pl?gene=MAD2L1
BAG1	BAG Cochaperone 1	Protein Coding	Q99933	55	GC09M033245	15.9844	https://www.genecards.org/cgi-bin/carddisp.pl?gene=BAG1
LRRK2	Leucine Rich Repeat Kinase 2	Protein Coding	Q5S007	62	GC12P040196	15.9789	https://www.genecards.org/cgi-bin/carddisp.pl?gene=LRRK2
CSF3R	Colony Stimulating Factor 3 Receptor	Protein Coding	Q99062	59	GC01M036466	15.9026	https://www.genecards.org/cgi-bin/carddisp.pl?gene=CSF3R
PECAM1	Platelet And Endothelial Cell Adhesion Molecule 1	Protein Coding	P16284	53	GC17M064319	15.8918	https://www.genecards.org/cgi-bin/carddisp.pl?gene=PECAM1
KIF16B	Kinesin Family Member 16B	Protein Coding	Q96L93	48	GC20M016272	15.8688	https://www.genecards.org/cgi-bin/carddisp.pl?gene=KIF16B
CTBP1	C-Terminal Binding Protein 1	Protein Coding	Q13363	61	GC04M001211	15.8627	https://www.genecards.org/cgi-bin/carddisp.pl?gene=CTBP1
TP53TG1	TP53 Target 1	RNA Gene		29	GC07M087325	15.8321	https://www.genecards.org/cgi-bin/carddisp.pl?gene=TP53TG1
TJP1	Tight Junction Protein 1	Protein Coding	Q07157	58	GC15M029699	15.8305	https://www.genecards.org/cgi-bin/carddisp.pl?gene=TJP1
CUX1	Cut Like Homeobox 1	Protein Coding	Q13948	57	GC07P101815	15.7841	https://www.genecards.org/cgi-bin/carddisp.pl?gene=CUX1
COPS6	COP9 Signalosome Subunit 6	Protein Coding	Q7L5N1	49	GC07P100088	15.779	https://www.genecards.org/cgi-bin/carddisp.pl?gene=COPS6
CD46	CD46 Molecule	Protein Coding	P15529	60	GC01P207752	15.7739	https://www.genecards.org/cgi-bin/carddisp.pl?gene=CD46
SCG5	Secretogranin V	Protein Coding	P05408	51	GC15P032641	15.7519	https://www.genecards.org/cgi-bin/carddisp.pl?gene=SCG5
RHO	Rhodopsin	Protein Coding	P08100	60	GC03P140890	15.7448	https://www.genecards.org/cgi-bin/carddisp.pl?gene=RHO
TUBA1B	Tubulin Alpha 1b	Protein Coding	P68363	57	GC12M049127	15.7412	https://www.genecards.org/cgi-bin/carddisp.pl?gene=TUBA1B
ATP7A	ATPase Copper Transporting Alpha	Protein Coding	Q04656	58	GC0XP078214	15.7336	https://www.genecards.org/cgi-bin/carddisp.pl?gene=ATP7A
TAP2	Transporter 2, ATP Binding Cassette Subfamily B Member	Protein Coding	Q03519	56	GC06M032821	15.7196	https://www.genecards.org/cgi-bin/carddisp.pl?gene=TAP2
SFTA1P	Surfactant Associated 1, LncRNA	Pseudogene		23	GC10M010784	15.709	https://www.genecards.org/cgi-bin/carddisp.pl?gene=SFTA1P
FSCN1	Fascin Actin-Bundling Protein 1	Protein Coding	Q16658	56	GC07P005592	15.7031	https://www.genecards.org/cgi-bin/carddisp.pl?gene=FSCN1
SLC7A11	Solute Carrier Family 7 Member 11	Protein Coding	Q9UPY5	57	GC04M138164	15.6657	https://www.genecards.org/cgi-bin/carddisp.pl?gene=SLC7A11
PRKCI	Protein Kinase C Iota	Protein Coding	P41743	59	GC03P170222	15.6432	https://www.genecards.org/cgi-bin/carddisp.pl?gene=PRKCI
DKK3	Dickkopf WNT Signaling Pathway Inhibitor 3	Protein Coding	Q9UBP4	52	GC11M013700	15.6423	https://www.genecards.org/cgi-bin/carddisp.pl?gene=DKK3
OXA1L	OXA1L Mitochondrial Inner Membrane Protein	Protein Coding	Q15070	50	GC14P022766	15.64	https://www.genecards.org/cgi-bin/carddisp.pl?gene=OXA1L
GLUL	Glutamate-Ammonia Ligase	Protein Coding	P15104	61	GC01M182378	15.5813	https://www.genecards.org/cgi-bin/carddisp.pl?gene=GLUL
AXDND1	Axonemal Dynein Light Chain Domain Containing 1	Protein Coding	Q5T1B0	45	GC01P179366	15.5601	https://www.genecards.org/cgi-bin/carddisp.pl?gene=AXDND1
GPR55	G Protein-Coupled Receptor 55	Protein Coding	Q9Y2T6	52	GC02M230907	15.5307	https://www.genecards.org/cgi-bin/carddisp.pl?gene=GPR55
RRM2	Ribonucleotide Reductase Regulatory Subunit M2	Protein Coding	P31350	60	GC02P010384	15.5263	https://www.genecards.org/cgi-bin/carddisp.pl?gene=RRM2
MIR382	MicroRNA 382	RNA Gene		26	GC14P119068	15.5144	https://www.genecards.org/cgi-bin/carddisp.pl?gene=MIR382
BBC3	BCL2 Binding Component 3	Protein Coding	Q96PG8	53	GC19M047220	15.5052	https://www.genecards.org/cgi-bin/carddisp.pl?gene=BBC3
CASP2	Caspase 2	Protein Coding	P42575	61	GC07P161583	15.5017	https://www.genecards.org/cgi-bin/carddisp.pl?gene=CASP2
RBP4	Retinol Binding Protein 4	Protein Coding	P02753	57	GC10M093591	15.477	https://www.genecards.org/cgi-bin/carddisp.pl?gene=RBP4
INTS3	Integrator Complex Subunit 3	Protein Coding	Q68E01	48	GC01P153728	15.456	https://www.genecards.org/cgi-bin/carddisp.pl?gene=INTS3
MIR379	MicroRNA 379	RNA Gene		26	GC14P119064	15.4553	https://www.genecards.org/cgi-bin/carddisp.pl?gene=MIR379
CCNG1	Cyclin G1	Protein Coding	P51959	52	GC05P163446	15.454	https://www.genecards.org/cgi-bin/carddisp.pl?gene=CCNG1
MAPK9	Mitogen-Activated Protein Kinase 9	Protein Coding	P45984	61	GC05M182811	15.4121	https://www.genecards.org/cgi-bin/carddisp.pl?gene=MAPK9
GGT1	Gamma-Glutamyltransferase 1	Protein Coding	P19440	62	GC22P024583	15.397	https://www.genecards.org/cgi-bin/carddisp.pl?gene=GGT1
MIR33B	MicroRNA 33b	RNA Gene		27	GC17M017813	15.3656	https://www.genecards.org/cgi-bin/carddisp.pl?gene=MIR33B
SLC29A1	Solute Carrier Family 29 Member 1 (Augustine Blood Group)	Protein Coding	Q99808	60	GC06P044219	15.3554	https://www.genecards.org/cgi-bin/carddisp.pl?gene=SLC29A1
KDM5C	Lysine Demethylase 5C	Protein Coding	P41229	59	GC0XM053176	15.3147	https://www.genecards.org/cgi-bin/carddisp.pl?gene=KDM5C
RUNX2	RUNX Family Transcription Factor 2	Protein Coding	Q13950	59	GC06P156520	15.3065	https://www.genecards.org/cgi-bin/carddisp.pl?gene=RUNX2
FGF6	Fibroblast Growth Factor 6	Protein Coding	P10767	52	GC12M032537	15.3001	https://www.genecards.org/cgi-bin/carddisp.pl?gene=FGF6
FPGS	Folylpolyglutamate Synthase	Protein Coding	Q05932	54	GC09P127794	15.2704	https://www.genecards.org/cgi-bin/carddisp.pl?gene=FPGS
FZD3	Frizzled Class Receptor 3	Protein Coding	Q9NPG1	56	GC08P028494	15.2138	https://www.genecards.org/cgi-bin/carddisp.pl?gene=FZD3
VDAC1	Voltage Dependent Anion Channel 1	Protein Coding	P21796	58	GC05M133975	15.1918	https://www.genecards.org/cgi-bin/carddisp.pl?gene=VDAC1
WSPAR	WNT Signaling Pathway Activating Non-Coding RNA	RNA Gene		18	GC05P133914	15.1877	https://www.genecards.org/cgi-bin/carddisp.pl?gene=WSPAR
MIR7-1	MicroRNA 7-1	RNA Gene		25	GC09M112905	15.1803	https://www.genecards.org/cgi-bin/carddisp.pl?gene=MIR7-1
SMAD5-AS1	SMAD5 Antisense RNA 1	RNA Gene	Q9Y6J3	30	GC05M136129	15.1771	https://www.genecards.org/cgi-bin/carddisp.pl?gene=SMAD5-AS1
HP	Haptoglobin	Protein Coding	P00738	58	GC16P106129	15.1485	https://www.genecards.org/cgi-bin/carddisp.pl?gene=HP
HPGD	15-Hydroxyprostaglandin Dehydrogenase	Protein Coding	P15428	58	GC04M174490	15.1483	https://www.genecards.org/cgi-bin/carddisp.pl?gene=HPGD
CABIN1	Calcineurin Binding Protein 1	Protein Coding	Q9Y6J0	53	GC22P024011	15.1111	https://www.genecards.org/cgi-bin/carddisp.pl?gene=CABIN1
FGA	Fibrinogen Alpha Chain	Protein Coding	P02671	62	GC04M154583	15.0873	https://www.genecards.org/cgi-bin/carddisp.pl?gene=FGA
ANPEP	Alanyl Aminopeptidase, Membrane	Protein Coding	P15144	62	GC15M089784	15.0822	https://www.genecards.org/cgi-bin/carddisp.pl?gene=ANPEP
PON1	Paraoxonase 1	Protein Coding	P27169	60	GC07M095297	15.0813	https://www.genecards.org/cgi-bin/carddisp.pl?gene=PON1
THBD	Thrombomodulin	Protein Coding	P07204	58	GC20M023026	15.0758	https://www.genecards.org/cgi-bin/carddisp.pl?gene=THBD
GLS	Glutaminase	Protein Coding	O94925	62	GC02P190880	15.0221	https://www.genecards.org/cgi-bin/carddisp.pl?gene=GLS
PRMT1	Protein Arginine Methyltransferase 1	Protein Coding	Q99873	61	GC19P049675	14.9916	https://www.genecards.org/cgi-bin/carddisp.pl?gene=PRMT1
TERF2	Telomeric Repeat Binding Factor 2	Protein Coding	Q15554	55	GC16M069355	14.9912	https://www.genecards.org/cgi-bin/carddisp.pl?gene=TERF2
ARNT	Aryl Hydrocarbon Receptor Nuclear Translocator	Protein Coding	P27540	58	GC01M150809	14.9828	https://www.genecards.org/cgi-bin/carddisp.pl?gene=ARNT
FUT8	Fucosyltransferase 8	Protein Coding	Q9BYC5	56	GC14P065356	14.9792	https://www.genecards.org/cgi-bin/carddisp.pl?gene=FUT8
MIR154	MicroRNA 154	RNA Gene		29	GC14P119049	14.965	https://www.genecards.org/cgi-bin/carddisp.pl?gene=MIR154
FOXA2	Forkhead Box A2	Protein Coding	Q9Y261	59	GC20M022581	14.9528	https://www.genecards.org/cgi-bin/carddisp.pl?gene=FOXA2
S100A9	S100 Calcium Binding Protein A9	Protein Coding	P06702	56	GC01P153357	14.948	https://www.genecards.org/cgi-bin/carddisp.pl?gene=S100A9
POR	Cytochrome P450 Oxidoreductase	Protein Coding	P16435	61	GC07P075899	14.9396	https://www.genecards.org/cgi-bin/carddisp.pl?gene=POR
IGF2BP1	Insulin Like Growth Factor 2 MRNA Binding Protein 1	Protein Coding	Q9NZI8	53	GC17P134060	14.9307	https://www.genecards.org/cgi-bin/carddisp.pl?gene=IGF2BP1
ACP1	Acid Phosphatase 1	Protein Coding	P24666	55	GC02P001030	14.9061	https://www.genecards.org/cgi-bin/carddisp.pl?gene=ACP1
CD86	CD86 Molecule	Protein Coding	P42081	56	GC03P122055	14.8975	https://www.genecards.org/cgi-bin/carddisp.pl?gene=CD86
MIR7-3	MicroRNA 7-3	RNA Gene		26	GC19P004770	14.8955	https://www.genecards.org/cgi-bin/carddisp.pl?gene=MIR7-3
RPTOR	Regulatory Associated Protein Of MTOR Complex 1	Protein Coding	Q8N122	56	GC17P080544	14.8758	https://www.genecards.org/cgi-bin/carddisp.pl?gene=RPTOR
HDAC3	Histone Deacetylase 3	Protein Coding	O15379	62	GC05M141620	14.8651	https://www.genecards.org/cgi-bin/carddisp.pl?gene=HDAC3
MECP2	Methyl-CpG Binding Protein 2	Protein Coding	P51608	59	GC0XM154021	14.8626	https://www.genecards.org/cgi-bin/carddisp.pl?gene=MECP2
SLC17A5	Solute Carrier Family 17 Member 5	Protein Coding	Q9NRA2	57	GC06M073593	14.853	https://www.genecards.org/cgi-bin/carddisp.pl?gene=SLC17A5
ADH1B	Alcohol Dehydrogenase 1B (Class I), Beta Polypeptide	Protein Coding	P00325	57	GC04M099304	14.8512	https://www.genecards.org/cgi-bin/carddisp.pl?gene=ADH1B
GLI2	GLI Family Zinc Finger 2	Protein Coding	P10070	61	GC02P120735	14.8456	https://www.genecards.org/cgi-bin/carddisp.pl?gene=GLI2
IKBKG	Inhibitor Of Nuclear Factor Kappa B Kinase Regulatory Subunit Gamma	Protein Coding	Q9Y6K9	60	GC0XP154541	14.8321	https://www.genecards.org/cgi-bin/carddisp.pl?gene=IKBKG
DRD2	Dopamine Receptor D2	Protein Coding	P14416	62	GC11M113409	14.8223	https://www.genecards.org/cgi-bin/carddisp.pl?gene=DRD2
PCGF2	Polycomb Group Ring Finger 2	Protein Coding	P35227	51	GC17M038733	14.7845	https://www.genecards.org/cgi-bin/carddisp.pl?gene=PCGF2
LINC01089	Long Intergenic Non-Protein Coding RNA 1089	RNA Gene		24	GC12M124289	14.7551	https://www.genecards.org/cgi-bin/carddisp.pl?gene=LINC01089
UMPS	Uridine Monophosphate Synthetase	Protein Coding	P11172	58	GC03P124730	14.7327	https://www.genecards.org/cgi-bin/carddisp.pl?gene=UMPS
NHERF1	NHERF Family PDZ Scaffold Protein 1	Protein Coding	O14745	56	GC17P134560	14.7319	https://www.genecards.org/cgi-bin/carddisp.pl?gene=NHERF1
PPIG	Peptidylprolyl Isomerase G	Protein Coding	Q13427	52	GC02P169584	14.7101	https://www.genecards.org/cgi-bin/carddisp.pl?gene=PPIG
VTRNA2-1	Vault RNA 2-1	RNA Gene		23	GC05M136081	14.7018	https://www.genecards.org/cgi-bin/carddisp.pl?gene=VTRNA2-1
SPHK1	Sphingosine Kinase 1	Protein Coding	Q9NYA1	58	GC17P076376	14.6678	https://www.genecards.org/cgi-bin/carddisp.pl?gene=SPHK1
HOXB-AS3	HOXB Cluster Antisense RNA 3	RNA Gene	C0HLZ6	27	GC17P048549	14.6525	https://www.genecards.org/cgi-bin/carddisp.pl?gene=HOXB-AS3
SNORD44	Small Nucleolar RNA, C/D Box 44	RNA Gene		22	GC01M175043	14.6517	https://www.genecards.org/cgi-bin/carddisp.pl?gene=SNORD44
HSP90B1	Heat Shock Protein 90 Beta Family Member 1	Protein Coding	P14625	60	GC12P103930	14.6499	https://www.genecards.org/cgi-bin/carddisp.pl?gene=HSP90B1
SSTR2	Somatostatin Receptor 2	Protein Coding	P30874	59	GC17P073165	14.6289	https://www.genecards.org/cgi-bin/carddisp.pl?gene=SSTR2
RAB4B-EGLN2	RAB4B-EGLN2 Readthrough (NMD Candidate)	RNA Gene		20	GC19P040778	14.591	https://www.genecards.org/cgi-bin/carddisp.pl?gene=RAB4B-EGLN2
CAVIN1	Caveolae Associated Protein 1	Protein Coding	Q6NZI2	54	GC17M089365	14.5888	https://www.genecards.org/cgi-bin/carddisp.pl?gene=CAVIN1
PRKCZ	Protein Kinase C Zeta	Protein Coding	Q05513	61	GC01P059904	14.5835	https://www.genecards.org/cgi-bin/carddisp.pl?gene=PRKCZ
HNRNPA2B1	Heterogeneous Nuclear Ribonucleoprotein A2/B1	Protein Coding	P22626	59	GC07M026174	14.582	https://www.genecards.org/cgi-bin/carddisp.pl?gene=HNRNPA2B1
HSD17B4	Hydroxysteroid 17-Beta Dehydrogenase 4	Protein Coding	P51659	59	GC05P119452	14.5767	https://www.genecards.org/cgi-bin/carddisp.pl?gene=HSD17B4
PRNP	Prion Protein (Kanno Blood Group)	Protein Coding	F7VJQ1	61	GC20P004686	14.5423	https://www.genecards.org/cgi-bin/carddisp.pl?gene=PRNP
HOXA9	Homeobox A9	Protein Coding	P31269	52	GC07M027162	14.5305	https://www.genecards.org/cgi-bin/carddisp.pl?gene=HOXA9
PAX2	Paired Box 2	Protein Coding	Q02962	58	GC10P100735	14.513	https://www.genecards.org/cgi-bin/carddisp.pl?gene=PAX2
RBX1	Ring-Box 1	Protein Coding	P62877	56	GC22P040951	14.5074	https://www.genecards.org/cgi-bin/carddisp.pl?gene=RBX1
PTPA	Protein Phosphatase 2 Phosphatase Activator	Protein Coding	Q15257	57	GC09P146667	14.4885	https://www.genecards.org/cgi-bin/carddisp.pl?gene=PTPA
CBLB	Cbl Proto-Oncogene B	Protein Coding	Q13191	58	GC03M105655	14.4066	https://www.genecards.org/cgi-bin/carddisp.pl?gene=CBLB
FGF19	Fibroblast Growth Factor 19	Protein Coding	O95750	57	GC11M132989	14.4043	https://www.genecards.org/cgi-bin/carddisp.pl?gene=FGF19
DDX5	DEAD-Box Helicase 5	Protein Coding	P17844	58	GC17M064498	14.3707	https://www.genecards.org/cgi-bin/carddisp.pl?gene=DDX5
STS	Steroid Sulfatase	Protein Coding	P08842	58	GC0XP007146	14.3459	https://www.genecards.org/cgi-bin/carddisp.pl?gene=STS
SLC5A5	Solute Carrier Family 5 Member 5	Protein Coding	Q92911	58	GC19P132609	14.3367	https://www.genecards.org/cgi-bin/carddisp.pl?gene=SLC5A5
TK1	Thymidine Kinase 1	Protein Coding	P04183	57	GC17M090467	14.3367	https://www.genecards.org/cgi-bin/carddisp.pl?gene=TK1
PRC1	Protein Regulator Of Cytokinesis 1	Protein Coding	O43663	50	GC15M090966	14.2863	https://www.genecards.org/cgi-bin/carddisp.pl?gene=PRC1
CCN1	Cellular Communication Network Factor 1	Protein Coding	O00622	52	GC01P085585	14.268	https://www.genecards.org/cgi-bin/carddisp.pl?gene=CCN1
NLRP3	NLR Family Pyrin Domain Containing 3	Protein Coding	Q96P20	61	GC01P247539	14.2434	https://www.genecards.org/cgi-bin/carddisp.pl?gene=NLRP3
IKBKE	Inhibitor Of Nuclear Factor Kappa B Kinase Subunit Epsilon	Protein Coding	Q14164	58	GC01P206470	14.2222	https://www.genecards.org/cgi-bin/carddisp.pl?gene=IKBKE
GCLC	Glutamate-Cysteine Ligase Catalytic Subunit	Protein Coding	P48506	58	GC06M053497	14.2216	https://www.genecards.org/cgi-bin/carddisp.pl?gene=GCLC
IL6ST	Interleukin 6 Cytokine Family Signal Transducer	Protein Coding	P40189	62	GC05M055935	14.2159	https://www.genecards.org/cgi-bin/carddisp.pl?gene=IL6ST
AHCY	Adenosylhomocysteinase	Protein Coding	P23526	61	GC20M035962	14.1698	https://www.genecards.org/cgi-bin/carddisp.pl?gene=AHCY
PLAG1	PLAG1 Zinc Finger	Protein Coding	Q6DJT9	50	GC08M056710	14.1654	https://www.genecards.org/cgi-bin/carddisp.pl?gene=PLAG1
MIR7-2	MicroRNA 7-2	RNA Gene		25	GC15P088611	14.1256	https://www.genecards.org/cgi-bin/carddisp.pl?gene=MIR7-2
SHMT1	Serine Hydroxymethyltransferase 1	Protein Coding	P34896	56	GC17M088632	14.121	https://www.genecards.org/cgi-bin/carddisp.pl?gene=SHMT1
SMPD1	Sphingomyelin Phosphodiesterase 1	Protein Coding	P17405	61	GC11P006390	14.1109	https://www.genecards.org/cgi-bin/carddisp.pl?gene=SMPD1
SLC2A3	Solute Carrier Family 2 Member 3	Protein Coding	P11169	61	GC12M007919	14.1033	https://www.genecards.org/cgi-bin/carddisp.pl?gene=SLC2A3
SELP	Selectin P	Protein Coding	P16109	58	GC01M169558	14.0904	https://www.genecards.org/cgi-bin/carddisp.pl?gene=SELP
STK4	Serine/Threonine Kinase 4	Protein Coding	Q13043	61	GC20P044966	14.0788	https://www.genecards.org/cgi-bin/carddisp.pl?gene=STK4
HOXA10	Homeobox A10	Protein Coding	P31260	52	GC07M028125	14.0524	https://www.genecards.org/cgi-bin/carddisp.pl?gene=HOXA10
GSTA1	Glutathione S-Transferase Alpha 1	Protein Coding	P08263	54	GC06M052791	14.0485	https://www.genecards.org/cgi-bin/carddisp.pl?gene=GSTA1
MBL2	Mannose Binding Lectin 2	Protein Coding	P11226	59	GC10M052760	14.0474	https://www.genecards.org/cgi-bin/carddisp.pl?gene=MBL2
TRPS1	Transcriptional Repressor GATA Binding 1	Protein Coding	Q9UHF7	56	GC08M115408	14.0137	https://www.genecards.org/cgi-bin/carddisp.pl?gene=TRPS1
TNFRSF10D	TNF Receptor Superfamily Member 10d	Protein Coding	Q9UBN6	53	GC08M023135	13.9972	https://www.genecards.org/cgi-bin/carddisp.pl?gene=TNFRSF10D
FOXC2	Forkhead Box C2	Protein Coding	Q99958	55	GC16P106769	13.9843	https://www.genecards.org/cgi-bin/carddisp.pl?gene=FOXC2
GLO1	Glyoxalase I	Protein Coding	Q04760	57	GC06M100461	13.9717	https://www.genecards.org/cgi-bin/carddisp.pl?gene=GLO1
ALOX12	Arachidonate 12-Lipoxygenase, 12S Type	Protein Coding	P18054	56	GC17P132604	13.9582	https://www.genecards.org/cgi-bin/carddisp.pl?gene=ALOX12
ATG5	Autophagy Related 5	Protein Coding	Q9H1Y0	58	GC06M106045	13.9551	https://www.genecards.org/cgi-bin/carddisp.pl?gene=ATG5
PARK7	Parkinsonism Associated Deglycase	Protein Coding	Q99497	60	GC01P060126	13.9355	https://www.genecards.org/cgi-bin/carddisp.pl?gene=PARK7
PWAR1	Prader Willi/Angelman Region RNA 1	RNA Gene		23	GC15P025135	13.924	https://www.genecards.org/cgi-bin/carddisp.pl?gene=PWAR1
CD79A	CD79a Molecule	Protein Coding	P11912	61	GC19P041877	13.9162	https://www.genecards.org/cgi-bin/carddisp.pl?gene=CD79A
HLA-C	Major Histocompatibility Complex, Class I, C	Protein Coding	P10321	56	GC06M100254	13.8968	https://www.genecards.org/cgi-bin/carddisp.pl?gene=HLA-C
ATG7	Autophagy Related 7	Protein Coding	O95352	55	GC03P024229	13.89	https://www.genecards.org/cgi-bin/carddisp.pl?gene=ATG7
NR4A1	Nuclear Receptor Subfamily 4 Group A Member 1	Protein Coding	P22736	60	GC12P052022	13.8887	https://www.genecards.org/cgi-bin/carddisp.pl?gene=NR4A1
CRKL	CRK Like Proto-Oncogene, Adaptor Protein	Protein Coding	P46109	59	GC22P020917	13.8616	https://www.genecards.org/cgi-bin/carddisp.pl?gene=CRKL
EEF1A1	Eukaryotic Translation Elongation Factor 1 Alpha 1	Protein Coding	P68104	56	GC06M100852	13.815	https://www.genecards.org/cgi-bin/carddisp.pl?gene=EEF1A1
TPMT	Thiopurine S-Methyltransferase	Protein Coding	P51580	59	GC06M018128	13.814	https://www.genecards.org/cgi-bin/carddisp.pl?gene=TPMT
TSPAN5	Tetraspanin 5	Protein Coding	P62079	52	GC04M098470	13.7678	https://www.genecards.org/cgi-bin/carddisp.pl?gene=TSPAN5
HSPG2	Heparan Sulfate Proteoglycan 2	Protein Coding	P98160	60	GC01M021822	13.7677	https://www.genecards.org/cgi-bin/carddisp.pl?gene=HSPG2
CDH5	Cadherin 5	Protein Coding	P33151	59	GC16P066366	13.7663	https://www.genecards.org/cgi-bin/carddisp.pl?gene=CDH5
ABCB7	ATP Binding Cassette Subfamily B Member 7	Protein Coding	O75027	57	GC0XM075053	13.7599	https://www.genecards.org/cgi-bin/carddisp.pl?gene=ABCB7
NES	Nestin	Protein Coding	P48681	52	GC01M156668	13.7559	https://www.genecards.org/cgi-bin/carddisp.pl?gene=NES
MIR218-1	MicroRNA 218-1	RNA Gene		27	GC04P026916	13.7444	https://www.genecards.org/cgi-bin/carddisp.pl?gene=MIR218-1
RYR2	Ryanodine Receptor 2	Protein Coding	Q92736	59	GC01P237042	13.7375	https://www.genecards.org/cgi-bin/carddisp.pl?gene=RYR2
MCM7	Minichromosome Maintenance Complex Component 7	Protein Coding	P33993	59	GC07M100092	13.7266	https://www.genecards.org/cgi-bin/carddisp.pl?gene=MCM7
CGA	Glycoprotein Hormones, Alpha Polypeptide	Protein Coding	P01215	57	GC06M087085	13.7242	https://www.genecards.org/cgi-bin/carddisp.pl?gene=CGA
AVP	Arginine Vasopressin	Protein Coding	P01185	57	GC20M003082	13.7182	https://www.genecards.org/cgi-bin/carddisp.pl?gene=AVP
DNTT	DNA Nucleotidylexotransferase	Protein Coding	P04053	54	GC10P096304	13.7133	https://www.genecards.org/cgi-bin/carddisp.pl?gene=DNTT
MIR520C	MicroRNA 520c	RNA Gene		24	GC19P133642	13.7128	https://www.genecards.org/cgi-bin/carddisp.pl?gene=MIR520C
SLC31A1	Solute Carrier Family 31 Member 1	Protein Coding	O15431	56	GC09P113221	13.6912	https://www.genecards.org/cgi-bin/carddisp.pl?gene=SLC31A1
CHKA	Choline Kinase Alpha	Protein Coding	P35790	55	GC11M068052	13.6281	https://www.genecards.org/cgi-bin/carddisp.pl?gene=CHKA
RPS12	Ribosomal Protein S12	Protein Coding	P25398	54	GC06P132814	13.6031	https://www.genecards.org/cgi-bin/carddisp.pl?gene=RPS12
GLUD1	Glutamate Dehydrogenase 1	Protein Coding	P00367	63	GC10M087050	13.5979	https://www.genecards.org/cgi-bin/carddisp.pl?gene=GLUD1
PTGFR	Prostaglandin F Receptor	Protein Coding	P43088	55	GC01P078303	13.5654	https://www.genecards.org/cgi-bin/carddisp.pl?gene=PTGFR
THBS2	Thrombospondin 2	Protein Coding	P35442	59	GC06M169215	13.55	https://www.genecards.org/cgi-bin/carddisp.pl?gene=THBS2
TACSTD2	Tumor Associated Calcium Signal Transducer 2	Protein Coding	P09758	58	GC01M058575	13.5367	https://www.genecards.org/cgi-bin/carddisp.pl?gene=TACSTD2
GPX3	Glutathione Peroxidase 3	Protein Coding	P22352	53	GC05P155691	13.5259	https://www.genecards.org/cgi-bin/carddisp.pl?gene=GPX3
MIR506	MicroRNA 506	RNA Gene		24	GC0XM147230	13.5082	https://www.genecards.org/cgi-bin/carddisp.pl?gene=MIR506
KRT14	Keratin 14	Protein Coding	P02533	59	GC17M041582	13.4985	https://www.genecards.org/cgi-bin/carddisp.pl?gene=KRT14
HADHA	Hydroxyacyl-CoA Dehydrogenase Trifunctional Multienzyme Complex Subunit Alpha	Protein Coding	P40939	59	GC02M026190	13.4858	https://www.genecards.org/cgi-bin/carddisp.pl?gene=HADHA
MSN	Moesin	Protein Coding	P26038	60	GC0XP065588	13.4501	https://www.genecards.org/cgi-bin/carddisp.pl?gene=MSN
KAT5	Lysine Acetyltransferase 5	Protein Coding	Q92993	63	GC11P065711	13.3754	https://www.genecards.org/cgi-bin/carddisp.pl?gene=KAT5
EIF2S1	Eukaryotic Translation Initiation Factor 2 Subunit Alpha	Protein Coding	P05198	57	GC14P067359	13.3093	https://www.genecards.org/cgi-bin/carddisp.pl?gene=EIF2S1
NR2F1-AS1	NR2F1 Antisense RNA 1	RNA Gene		25	GC05M093265	13.2668	https://www.genecards.org/cgi-bin/carddisp.pl?gene=NR2F1-AS1
CSNK2A2	Casein Kinase 2 Alpha 2	Protein Coding	P19784	58	GC16M058157	13.2622	https://www.genecards.org/cgi-bin/carddisp.pl?gene=CSNK2A2
CTSL	Cathepsin L	Protein Coding	P07711	60	GC09P087725	13.2559	https://www.genecards.org/cgi-bin/carddisp.pl?gene=CTSL
VCP	Valosin Containing Protein	Protein Coding	P55072	62	GC09M035431	13.2515	https://www.genecards.org/cgi-bin/carddisp.pl?gene=VCP
ENTPD1	Ectonucleoside Triphosphate Diphosphohydrolase 1	Protein Coding	P49961	62	GC10P116239	13.2409	https://www.genecards.org/cgi-bin/carddisp.pl?gene=ENTPD1
VIP	Vasoactive Intestinal Peptide	Protein Coding	P01282	56	GC06P152750	13.2375	https://www.genecards.org/cgi-bin/carddisp.pl?gene=VIP
YWHAZ	Tyrosine 3-Monooxygenase/Tryptophan 5-Monooxygenase Activation Protein Zeta	Protein Coding	P63104	59	GC08M100957	13.2218	https://www.genecards.org/cgi-bin/carddisp.pl?gene=YWHAZ
PRDX2	Peroxiredoxin 2	Protein Coding	P32119	59	GC19M012796	13.2197	https://www.genecards.org/cgi-bin/carddisp.pl?gene=PRDX2
GAS6	Growth Arrest Specific 6	Protein Coding	Q14393	56	GC13M113820	13.2192	https://www.genecards.org/cgi-bin/carddisp.pl?gene=GAS6
RELB	RELB Proto-Oncogene, NF-KB Subunit	Protein Coding	Q01201	58	GC19P133242	13.2043	https://www.genecards.org/cgi-bin/carddisp.pl?gene=RELB
OPRM1	Opioid Receptor Mu 1	Protein Coding	P35372	61	GC06P163868	13.1939	https://www.genecards.org/cgi-bin/carddisp.pl?gene=OPRM1
SFN	Stratifin	Protein Coding	P31947	58	GC01P061271	13.1708	https://www.genecards.org/cgi-bin/carddisp.pl?gene=SFN
MIR9-2	MicroRNA 9-2	RNA Gene		27	GC05M088666	13.1634	https://www.genecards.org/cgi-bin/carddisp.pl?gene=MIR9-2
CCL3	C-C Motif Chemokine Ligand 3	Protein Coding	P10147	54	GC17M036088	13.1525	https://www.genecards.org/cgi-bin/carddisp.pl?gene=CCL3
RAG1	Recombination Activating 1	Protein Coding	P15918	56	GC11P036554	13.1497	https://www.genecards.org/cgi-bin/carddisp.pl?gene=RAG1
CXADR	CXADR Ig-Like Cell Adhesion Molecule	Protein Coding	P78310	56	GC21P017513	13.1333	https://www.genecards.org/cgi-bin/carddisp.pl?gene=CXADR
DDX53	DEAD-Box Helicase 53	Protein Coding	Q86TM3	46	GC0XP022999	13.1303	https://www.genecards.org/cgi-bin/carddisp.pl?gene=DDX53
NOTCH4	Notch Receptor 4	Protein Coding	Q99466	58	GC06M100334	13.1167	https://www.genecards.org/cgi-bin/carddisp.pl?gene=NOTCH4
CFH	Complement Factor H	Protein Coding	P08603	59	GC01P196621	13.0886	https://www.genecards.org/cgi-bin/carddisp.pl?gene=CFH
RBM15	RNA Binding Motif Protein 15	Protein Coding	Q96T37	49	GC01P110338	13.0811	https://www.genecards.org/cgi-bin/carddisp.pl?gene=RBM15
ALDH9A1	Aldehyde Dehydrogenase 9 Family Member A1	Protein Coding	P49189	54	GC01M165690	13.069	https://www.genecards.org/cgi-bin/carddisp.pl?gene=ALDH9A1
MIR625	MicroRNA 625	RNA Gene		23	GC14P065471	13.0668	https://www.genecards.org/cgi-bin/carddisp.pl?gene=MIR625
THPO	Thrombopoietin	Protein Coding	P40225	56	GC03M184371	13.0523	https://www.genecards.org/cgi-bin/carddisp.pl?gene=THPO
COX5A	Cytochrome C Oxidase Subunit 5A	Protein Coding	P20674	56	GC15M074919	13.0505	https://www.genecards.org/cgi-bin/carddisp.pl?gene=COX5A
UBE2C	Ubiquitin Conjugating Enzyme E2 C	Protein Coding	O00762	55	GC20P045812	13.0287	https://www.genecards.org/cgi-bin/carddisp.pl?gene=UBE2C
UGT2B7	UDP Glucuronosyltransferase Family 2 Member B7	Protein Coding	P16662	55	GC04P069051	12.985	https://www.genecards.org/cgi-bin/carddisp.pl?gene=UGT2B7
CCL20	C-C Motif Chemokine Ligand 20	Protein Coding	P78556	54	GC02P227846	12.9815	https://www.genecards.org/cgi-bin/carddisp.pl?gene=CCL20
PYCARD	PYD And CARD Domain Containing	Protein Coding	Q9ULZ3	54	GC16M031201	12.9416	https://www.genecards.org/cgi-bin/carddisp.pl?gene=PYCARD
HES1	Hes Family BHLH Transcription Factor 1	Protein Coding	Q14469	57	GC03P194136	12.9398	https://www.genecards.org/cgi-bin/carddisp.pl?gene=HES1
MEG8	Maternally Expressed 8, Small Nucleolar RNA Host Gene	RNA Gene		28	GC14P119043	12.9245	https://www.genecards.org/cgi-bin/carddisp.pl?gene=MEG8
GCG	Glucagon	Protein Coding	P01275	54	GC02M162142	12.9087	https://www.genecards.org/cgi-bin/carddisp.pl?gene=GCG
UGT1A9	UDP Glucuronosyltransferase Family 1 Member A9	Protein Coding	O60656	57	GC02P233671	12.9075	https://www.genecards.org/cgi-bin/carddisp.pl?gene=UGT1A9
NOD2	Nucleotide Binding Oligomerization Domain Containing 2	Protein Coding	Q9HC29	59	GC16P050693	12.8835	https://www.genecards.org/cgi-bin/carddisp.pl?gene=NOD2
CNR1	Cannabinoid Receptor 1	Protein Coding	P21554	59	GC06M088139	12.846	https://www.genecards.org/cgi-bin/carddisp.pl?gene=CNR1
SLC22A1	Solute Carrier Family 22 Member 1	Protein Coding	O15245	55	GC06P160121	12.8141	https://www.genecards.org/cgi-bin/carddisp.pl?gene=SLC22A1
BAG3	BAG Cochaperone 3	Protein Coding	O95817	55	GC10P119651	12.7935	https://www.genecards.org/cgi-bin/carddisp.pl?gene=BAG3
SLC13A3	Solute Carrier Family 13 Member 3	Protein Coding	Q8WWT9	55	GC20M046557	12.7877	https://www.genecards.org/cgi-bin/carddisp.pl?gene=SLC13A3
ADAM9	ADAM Metallopeptidase Domain 9	Protein Coding	Q13443	60	GC08P038996	12.7815	https://www.genecards.org/cgi-bin/carddisp.pl?gene=ADAM9
CXCR1	C-X-C Motif Chemokine Receptor 1	Protein Coding	P25024	56	GC02M218162	12.7806	https://www.genecards.org/cgi-bin/carddisp.pl?gene=CXCR1
SLC4A1	Solute Carrier Family 4 Member 1 (Diego Blood Group)	Protein Coding	P02730	61	GC17M089464	12.7793	https://www.genecards.org/cgi-bin/carddisp.pl?gene=SLC4A1
FOXC1	Forkhead Box C1	Protein Coding	Q12948	55	GC06P001711	12.772	https://www.genecards.org/cgi-bin/carddisp.pl?gene=FOXC1
HCCAT5	Hepatocellular Carcinoma Associated Transcript 5	RNA Gene		26	GC16P073092	12.7573	https://www.genecards.org/cgi-bin/carddisp.pl?gene=HCCAT5
TPI1	Triosephosphate Isomerase 1	Protein Coding	P60174	59	GC12P006867	12.7554	https://www.genecards.org/cgi-bin/carddisp.pl?gene=TPI1
TEP1	Telomerase Associated Protein 1	Protein Coding	Q99973	52	GC14M020365	12.7413	https://www.genecards.org/cgi-bin/carddisp.pl?gene=TEP1
LAMP2	Lysosomal Associated Membrane Protein 2	Protein Coding	P13473	57	GC0XM120426	12.7391	https://www.genecards.org/cgi-bin/carddisp.pl?gene=LAMP2
WNT3A	Wnt Family Member 3A	Protein Coding	P56704	60	GC01P232233	12.7294	https://www.genecards.org/cgi-bin/carddisp.pl?gene=WNT3A
LTF	Lactotransferrin	Protein Coding	P02788	58	GC03M046435	12.7182	https://www.genecards.org/cgi-bin/carddisp.pl?gene=LTF
SERPINC1	Serpin Family C Member 1	Protein Coding	P01008	62	GC01M175056	12.7011	https://www.genecards.org/cgi-bin/carddisp.pl?gene=SERPINC1
CST3	Cystatin C	Protein Coding	P01034	56	GC20M024131	12.6965	https://www.genecards.org/cgi-bin/carddisp.pl?gene=CST3
PRDX5	Peroxiredoxin 5	Protein Coding	P30044	56	GC11P098849	12.6563	https://www.genecards.org/cgi-bin/carddisp.pl?gene=PRDX5
TNNT2	Troponin T2, Cardiac Type	Protein Coding	P45379	61	GC01M201359	12.6539	https://www.genecards.org/cgi-bin/carddisp.pl?gene=TNNT2
PKD1	Polycystin 1, Transient Receptor Potential Channel Interacting	Protein Coding	P98161	57	GC16M026906	12.6042	https://www.genecards.org/cgi-bin/carddisp.pl?gene=PKD1
MYOD1	Myogenic Differentiation 1	Protein Coding	P15172	59	GC11P017719	12.592	https://www.genecards.org/cgi-bin/carddisp.pl?gene=MYOD1
MAPK7	Mitogen-Activated Protein Kinase 7	Protein Coding	Q13164	60	GC17P133054	12.5333	https://www.genecards.org/cgi-bin/carddisp.pl?gene=MAPK7
COPS5	COP9 Signalosome Subunit 5	Protein Coding	Q92905	54	GC08M067043	12.5298	https://www.genecards.org/cgi-bin/carddisp.pl?gene=COPS5
HDAC5	Histone Deacetylase 5	Protein Coding	Q9UQL6	59	GC17M044076	12.5205	https://www.genecards.org/cgi-bin/carddisp.pl?gene=HDAC5
SPTAN1	Spectrin Alpha, Non-Erythrocytic 1	Protein Coding	Q13813	61	GC09P128552	12.5095	https://www.genecards.org/cgi-bin/carddisp.pl?gene=SPTAN1
CYP2B6	Cytochrome P450 Family 2 Subfamily B Member 6	Protein Coding	P20813	58	GC19P040991	12.5086	https://www.genecards.org/cgi-bin/carddisp.pl?gene=CYP2B6
CYP27A1	Cytochrome P450 Family 27 Subfamily A Member 1	Protein Coding	Q02318	59	GC02P218781	12.4974	https://www.genecards.org/cgi-bin/carddisp.pl?gene=CYP27A1
UCHL1	Ubiquitin C-Terminal Hydrolase L1	Protein Coding	P09936	65	GC04P041256	12.4945	https://www.genecards.org/cgi-bin/carddisp.pl?gene=UCHL1
F7	Coagulation Factor VII	Protein Coding	P08709	61	GC13P113105	12.4734	https://www.genecards.org/cgi-bin/carddisp.pl?gene=F7
CYP2C8	Cytochrome P450 Family 2 Subfamily C Member 8	Protein Coding	P10632	59	GC10M095038	12.466	https://www.genecards.org/cgi-bin/carddisp.pl?gene=CYP2C8
NPC1	NPC Intracellular Cholesterol Transporter 1	Protein Coding	O15118	62	GC18M023506	12.4646	https://www.genecards.org/cgi-bin/carddisp.pl?gene=NPC1
ACHE	Acetylcholinesterase (Yt Blood Group)	Protein Coding	P22303	61	GC07M100889	12.4289	https://www.genecards.org/cgi-bin/carddisp.pl?gene=ACHE
CEBPD	CCAAT Enhancer Binding Protein Delta	Protein Coding	P49716	52	GC08M047759	12.4251	https://www.genecards.org/cgi-bin/carddisp.pl?gene=CEBPD
IBSP	Integrin Binding Sialoprotein	Protein Coding	P21815	50	GC04P087799	12.4234	https://www.genecards.org/cgi-bin/carddisp.pl?gene=IBSP
CDA	Cytidine Deaminase	Protein Coding	P32320	55	GC01P060850	12.4173	https://www.genecards.org/cgi-bin/carddisp.pl?gene=CDA
ID4	Inhibitor Of DNA Binding 4	Protein Coding	P47928	51	GC06P019837	12.4172	https://www.genecards.org/cgi-bin/carddisp.pl?gene=ID4
LRPPRC	Leucine Rich Pentatricopeptide Repeat Containing	Protein Coding	P42704	54	GC02M043886	12.4166	https://www.genecards.org/cgi-bin/carddisp.pl?gene=LRPPRC
APP	Amyloid Beta Precursor Protein	Protein Coding	P05067	63	GC21M025880	12.4139	https://www.genecards.org/cgi-bin/carddisp.pl?gene=APP
HSPB2	Heat Shock Protein Family B (Small) Member 2	Protein Coding	Q16082	51	GC11P112732	12.403	https://www.genecards.org/cgi-bin/carddisp.pl?gene=HSPB2
NUP98	Nucleoporin 98 And 96 Precursor	Protein Coding	P52948	58	GC11M003671	12.4021	https://www.genecards.org/cgi-bin/carddisp.pl?gene=NUP98
MIR873	MicroRNA 873	RNA Gene		26	GC09M028888	12.3999	https://www.genecards.org/cgi-bin/carddisp.pl?gene=MIR873
UGT1A7	UDP Glucuronosyltransferase Family 1 Member A7	Protein Coding	Q9HAW7	52	GC02P233681	12.3959	https://www.genecards.org/cgi-bin/carddisp.pl?gene=UGT1A7
IL12RB1	Interleukin 12 Receptor Subunit Beta 1	Protein Coding	P42701	58	GC19M018058	12.3251	https://www.genecards.org/cgi-bin/carddisp.pl?gene=IL12RB1
PPAT	Phosphoribosyl Pyrophosphate Amidotransferase	Protein Coding	Q06203	54	GC04M056393	12.3245	https://www.genecards.org/cgi-bin/carddisp.pl?gene=PPAT
SAT1	Spermidine/Spermine N1-Acetyltransferase 1	Protein Coding	P21673	58	GC0XP023784	12.3226	https://www.genecards.org/cgi-bin/carddisp.pl?gene=SAT1
DAAM2	Dishevelled Associated Activator Of Morphogenesis 2	Protein Coding	Q86T65	52	GC06P039792	12.3207	https://www.genecards.org/cgi-bin/carddisp.pl?gene=DAAM2
ARRB2	Arrestin Beta 2	Protein Coding	P32121	57	GC17P132513	12.2935	https://www.genecards.org/cgi-bin/carddisp.pl?gene=ARRB2
ETS2	ETS Proto-Oncogene 2, Transcription Factor	Protein Coding	P15036	52	GC21P038805	12.2882	https://www.genecards.org/cgi-bin/carddisp.pl?gene=ETS2
SLCO1B3	Solute Carrier Organic Anion Transporter Family Member 1B3	Protein Coding	Q9NPD5	56	GC12P020810	12.2493	https://www.genecards.org/cgi-bin/carddisp.pl?gene=SLCO1B3
ASS1	Argininosuccinate Synthase 1	Protein Coding	P00966	62	GC09P130444	12.2441	https://www.genecards.org/cgi-bin/carddisp.pl?gene=ASS1
MIR155HG	MIR155 Host Gene	RNA Gene	C0HMA1	30	GC21P025787	12.233	https://www.genecards.org/cgi-bin/carddisp.pl?gene=MIR155HG
NUMA1	Nuclear Mitotic Apparatus Protein 1	Protein Coding	Q14980	57	GC11M072002	12.2328	https://www.genecards.org/cgi-bin/carddisp.pl?gene=NUMA1
ATP5F1A	ATP Synthase F1 Subunit Alpha	Protein Coding	P25705	59	GC18M046081	12.2287	https://www.genecards.org/cgi-bin/carddisp.pl?gene=ATP5F1A
MMP12	Matrix Metallopeptidase 12	Protein Coding	P39900	58	GC11M102862	12.2172	https://www.genecards.org/cgi-bin/carddisp.pl?gene=MMP12
RNU6-1	RNA, U6 Small Nuclear 1	RNA Gene		25	GC15M067839	12.2116	https://www.genecards.org/cgi-bin/carddisp.pl?gene=RNU6-1
CD38	CD38 Molecule	Protein Coding	P28907	59	GC04P026843	12.2066	https://www.genecards.org/cgi-bin/carddisp.pl?gene=CD38
THY1	Thy-1 Cell Surface Antigen	Protein Coding	P04216	56	GC11M134063	12.1452	https://www.genecards.org/cgi-bin/carddisp.pl?gene=THY1
FAM168A	Family With Sequence Similarity 168 Member A	Protein Coding	Q92567	44	GC11M073400	12.1329	https://www.genecards.org/cgi-bin/carddisp.pl?gene=FAM168A
CFTR-AS1	CFTR Antisense RNA 1	RNA Gene		20	GC07M117542	12.1325	https://www.genecards.org/cgi-bin/carddisp.pl?gene=CFTR-AS1
PDIA3	Protein Disulfide Isomerase Family A Member 3	Protein Coding	P30101	56	GC15P043746	12.1281	https://www.genecards.org/cgi-bin/carddisp.pl?gene=PDIA3
EEF2	Eukaryotic Translation Elongation Factor 2	Protein Coding	P13639	61	GC19M003976	12.1224	https://www.genecards.org/cgi-bin/carddisp.pl?gene=EEF2
SBF2-AS1	SBF2 Antisense RNA 1	RNA Gene		24	GC11P009758	12.1211	https://www.genecards.org/cgi-bin/carddisp.pl?gene=SBF2-AS1
CD63	CD63 Molecule	Protein Coding	P08962	56	GC12M059805	12.1112	https://www.genecards.org/cgi-bin/carddisp.pl?gene=CD63
CD58	CD58 Molecule	Protein Coding	P19256	54	GC01M116514	12.095	https://www.genecards.org/cgi-bin/carddisp.pl?gene=CD58
TRE-TTC3-1	TRNA-Glu (Anticodon TTC) 3-1	RNA Gene		18	GC01P060692	12.0894	https://www.genecards.org/cgi-bin/carddisp.pl?gene=TRE-TTC3-1
AKR1C2	Aldo-Keto Reductase Family 1 Member C2	Protein Coding	P52895	58	GC10M004987	12.0738	https://www.genecards.org/cgi-bin/carddisp.pl?gene=AKR1C2
CRAT	Carnitine O-Acetyltransferase	Protein Coding	P43155	58	GC09M129094	12.0641	https://www.genecards.org/cgi-bin/carddisp.pl?gene=CRAT
ZAP70	Zeta Chain Of T Cell Receptor Associated Protein Kinase 70	Protein Coding	P43403	64	GC02P098600	12.0491	https://www.genecards.org/cgi-bin/carddisp.pl?gene=ZAP70
CIITA	Class II Major Histocompatibility Complex Transactivator	Protein Coding	P33076	56	GC16P104250	12.0455	https://www.genecards.org/cgi-bin/carddisp.pl?gene=CIITA
SOD3	Superoxide Dismutase 3	Protein Coding	P08294	55	GC04P027001	12.0068	https://www.genecards.org/cgi-bin/carddisp.pl?gene=SOD3
IMPDH2	Inosine Monophosphate Dehydrogenase 2	Protein Coding	P12268	61	GC03M054250	12.0003	https://www.genecards.org/cgi-bin/carddisp.pl?gene=IMPDH2
CYBA	Cytochrome B-245 Alpha Chain	Protein Coding	P13498	58	GC16M088643	11.9868	https://www.genecards.org/cgi-bin/carddisp.pl?gene=CYBA
MBD2	Methyl-CpG Binding Domain Protein 2	Protein Coding	Q9UBB5	52	GC18M054151	11.982	https://www.genecards.org/cgi-bin/carddisp.pl?gene=MBD2
ITGB2	Integrin Subunit Beta 2	Protein Coding	P05107	63	GC21M044885	11.9338	https://www.genecards.org/cgi-bin/carddisp.pl?gene=ITGB2
CASP6	Caspase 6	Protein Coding	P55212	61	GC04M109688	11.9138	https://www.genecards.org/cgi-bin/carddisp.pl?gene=CASP6
PRKCG	Protein Kinase C Gamma	Protein Coding	P05129	64	GC19P053879	11.9106	https://www.genecards.org/cgi-bin/carddisp.pl?gene=PRKCG
ELF3	E74 Like ETS Transcription Factor 3	Protein Coding	P78545	51	GC01P202007	11.9063	https://www.genecards.org/cgi-bin/carddisp.pl?gene=ELF3
CX3CR1	C-X3-C Motif Chemokine Receptor 1	Protein Coding	P49238	57	GC03M039279	11.88	https://www.genecards.org/cgi-bin/carddisp.pl?gene=CX3CR1
CCR1	C-C Motif Chemokine Receptor 1	Protein Coding	P32246	57	GC03M046218	11.82	https://www.genecards.org/cgi-bin/carddisp.pl?gene=CCR1
GBA1	Glucosylceramidase Beta 1	Protein Coding	P04062	62	GC01M165117	11.809	https://www.genecards.org/cgi-bin/carddisp.pl?gene=GBA1
PSAT1	Phosphoserine Aminotransferase 1	Protein Coding	Q9Y617	59	GC09P078297	11.7782	https://www.genecards.org/cgi-bin/carddisp.pl?gene=PSAT1
MIR519D	MicroRNA 519d	RNA Gene		25	GC19P053713	11.7723	https://www.genecards.org/cgi-bin/carddisp.pl?gene=MIR519D
CHKB-CPT1B	CHKB-CPT1B Readthrough (NMD Candidate)	RNA Gene		25	GC22M050568	11.7702	https://www.genecards.org/cgi-bin/carddisp.pl?gene=CHKB-CPT1B
LIMK1	LIM Domain Kinase 1	Protein Coding	P53667	62	GC07P074082	11.7321	https://www.genecards.org/cgi-bin/carddisp.pl?gene=LIMK1
ESRRB	Estrogen Related Receptor Beta	Protein Coding	O95718	60	GC14P076310	11.712	https://www.genecards.org/cgi-bin/carddisp.pl?gene=ESRRB
SLC16A4	Solute Carrier Family 16 Member 4	Protein Coding	O15374	50	GC01M110362	11.7037	https://www.genecards.org/cgi-bin/carddisp.pl?gene=SLC16A4
CACNA1G-AS1	CACNA1G Antisense RNA 1	RNA Gene		23	GC17M089771	11.7031	https://www.genecards.org/cgi-bin/carddisp.pl?gene=CACNA1G-AS1
TFEB	Transcription Factor EB	Protein Coding	P19484	55	GC06M100519	11.6975	https://www.genecards.org/cgi-bin/carddisp.pl?gene=TFEB
FUBP1	Far Upstream Element Binding Protein 1	Protein Coding	Q96AE4	51	GC01M077944	11.6961	https://www.genecards.org/cgi-bin/carddisp.pl?gene=FUBP1
ST20	Suppressor Of Tumorigenicity 20	RNA Gene	Q9HBF5	33	GC15M079898	11.6898	https://www.genecards.org/cgi-bin/carddisp.pl?gene=ST20
ADAMTS9-AS2	ADAMTS9 Antisense RNA 2	RNA Gene		25	GC03P064671	11.6826	https://www.genecards.org/cgi-bin/carddisp.pl?gene=ADAMTS9-AS2
SLC7A5	Solute Carrier Family 7 Member 5	Protein Coding	Q01650	56	GC16M087830	11.6708	https://www.genecards.org/cgi-bin/carddisp.pl?gene=SLC7A5
SLC22A3	Solute Carrier Family 22 Member 3	Protein Coding	O75751	56	GC06P160348	11.6582	https://www.genecards.org/cgi-bin/carddisp.pl?gene=SLC22A3
FUT4	Fucosyltransferase 4	Protein Coding	P22083	52	GC11P099906	11.6484	https://www.genecards.org/cgi-bin/carddisp.pl?gene=FUT4
GSS	Glutathione Synthetase	Protein Coding	P48637	59	GC20M034928	11.6348	https://www.genecards.org/cgi-bin/carddisp.pl?gene=GSS
SCN1A	Sodium Voltage-Gated Channel Alpha Subunit 1	Protein Coding	P35498	60	GC02M165989	11.6172	https://www.genecards.org/cgi-bin/carddisp.pl?gene=SCN1A
MMP10	Matrix Metallopeptidase 10	Protein Coding	P09238	56	GC11M102770	11.6081	https://www.genecards.org/cgi-bin/carddisp.pl?gene=MMP10
CFL1	Cofilin 1	Protein Coding	P23528	58	GC11M065823	11.5756	https://www.genecards.org/cgi-bin/carddisp.pl?gene=CFL1
CCL4	C-C Motif Chemokine Ligand 4	Protein Coding	P13236	52	GC17P036103	11.5698	https://www.genecards.org/cgi-bin/carddisp.pl?gene=CCL4
MIR885	MicroRNA 885	RNA Gene		26	GC03M010978	11.5618	https://www.genecards.org/cgi-bin/carddisp.pl?gene=MIR885
SATB1	SATB Homeobox 1	Protein Coding	Q01826	56	GC03M027493	11.5515	https://www.genecards.org/cgi-bin/carddisp.pl?gene=SATB1
TSPO	Translocator Protein	Protein Coding	B1AH88	57	GC22P043151	11.5403	https://www.genecards.org/cgi-bin/carddisp.pl?gene=TSPO
RBL2	RB Transcriptional Corepressor Like 2	Protein Coding	Q08999	57	GC16P053433	11.531	https://www.genecards.org/cgi-bin/carddisp.pl?gene=RBL2
VLDLR-AS1	VLDLR Antisense RNA 1	RNA Gene		23	GC09M002386	11.5197	https://www.genecards.org/cgi-bin/carddisp.pl?gene=VLDLR-AS1
RPL6	Ribosomal Protein L6	Protein Coding	Q02878	52	GC12M112320	11.5129	https://www.genecards.org/cgi-bin/carddisp.pl?gene=RPL6
RPS6KA1	Ribosomal Protein S6 Kinase A1	Protein Coding	Q15418	63	GC01P061230	11.5085	https://www.genecards.org/cgi-bin/carddisp.pl?gene=RPS6KA1
PIAS1	Protein Inhibitor Of Activated STAT 1	Protein Coding	O75925	58	GC15P068054	11.5065	https://www.genecards.org/cgi-bin/carddisp.pl?gene=PIAS1
TNFRSF6B	TNF Receptor Superfamily Member 6b	Protein Coding	O95407	54	GC20P063696	11.4641	https://www.genecards.org/cgi-bin/carddisp.pl?gene=TNFRSF6B
MIR363	MicroRNA 363	RNA Gene		24	GC0XM134520	11.4637	https://www.genecards.org/cgi-bin/carddisp.pl?gene=MIR363
PPIA	Peptidylprolyl Isomerase A	Protein Coding	P62937	58	GC07P044839	11.457	https://www.genecards.org/cgi-bin/carddisp.pl?gene=PPIA
DHX9	DExH-Box Helicase 9	Protein Coding	Q08211	56	GC01P182839	11.4565	https://www.genecards.org/cgi-bin/carddisp.pl?gene=DHX9
P2RX7	Purinergic Receptor P2X 7	Protein Coding	Q99572	59	GC12P136098	11.448	https://www.genecards.org/cgi-bin/carddisp.pl?gene=P2RX7
GPX2	Glutathione Peroxidase 2	Protein Coding	P18283	54	GC14M064939	11.4398	https://www.genecards.org/cgi-bin/carddisp.pl?gene=GPX2
MIR326	MicroRNA 326	RNA Gene		30	GC11M075335	11.4312	https://www.genecards.org/cgi-bin/carddisp.pl?gene=MIR326
PROS1	Protein S	Protein Coding	P07225	61	GC03M093873	11.4134	https://www.genecards.org/cgi-bin/carddisp.pl?gene=PROS1
CAMP	Cathelicidin Antimicrobial Peptide	Protein Coding	P49913	53	GC03P061472	11.4098	https://www.genecards.org/cgi-bin/carddisp.pl?gene=CAMP
SLCO6A1	Solute Carrier Organic Anion Transporter Family Member 6A1	Protein Coding	Q86UG4	48	GC05M102371	11.3998	https://www.genecards.org/cgi-bin/carddisp.pl?gene=SLCO6A1
CAV2	Caveolin 2	Protein Coding	P51636	55	GC07P116287	11.379	https://www.genecards.org/cgi-bin/carddisp.pl?gene=CAV2
NEDD4	NEDD4 E3 Ubiquitin Protein Ligase	Protein Coding	P46934	60	GC15M055826	11.3759	https://www.genecards.org/cgi-bin/carddisp.pl?gene=NEDD4
ELN	Elastin	Protein Coding	P15502	55	GC07P074027	11.3603	https://www.genecards.org/cgi-bin/carddisp.pl?gene=ELN
LNCOC1	LncRNA Associated With Ovarian Cancer 1	RNA Gene		15	GC08M142688	11.3577	https://www.genecards.org/cgi-bin/carddisp.pl?gene=LNCOC1
RALA	RAS Like Proto-Oncogene A	Protein Coding	P11233	59	GC07P039622	11.3546	https://www.genecards.org/cgi-bin/carddisp.pl?gene=RALA
NR5A2	Nuclear Receptor Subfamily 5 Group A Member 2	Protein Coding	O00482	56	GC01P199996	11.3048	https://www.genecards.org/cgi-bin/carddisp.pl?gene=NR5A2
CANX	Calnexin	Protein Coding	P27824	58	GC05P179678	11.3035	https://www.genecards.org/cgi-bin/carddisp.pl?gene=CANX
COQ8B	Coenzyme Q8B	Protein Coding	Q96D53	52	GC19M100978	11.2763	https://www.genecards.org/cgi-bin/carddisp.pl?gene=COQ8B
MAOA	Monoamine Oxidase A	Protein Coding	P21397	62	GC0XP043654	11.2732	https://www.genecards.org/cgi-bin/carddisp.pl?gene=MAOA
GFAP	Glial Fibrillary Acidic Protein	Protein Coding	P14136	61	GC17M089491	11.272	https://www.genecards.org/cgi-bin/carddisp.pl?gene=GFAP
SELL	Selectin L	Protein Coding	P14151	55	GC01M169690	11.2659	https://www.genecards.org/cgi-bin/carddisp.pl?gene=SELL
LGALS9	Galectin 9	Protein Coding	O00182	51	GC17P027629	11.2585	https://www.genecards.org/cgi-bin/carddisp.pl?gene=LGALS9
AKR1B10	Aldo-Keto Reductase Family 1 Member B10	Protein Coding	O60218	55	GC07P134527	11.2466	https://www.genecards.org/cgi-bin/carddisp.pl?gene=AKR1B10
MIR519C	MicroRNA 519c	RNA Gene		25	GC19P053686	11.2098	https://www.genecards.org/cgi-bin/carddisp.pl?gene=MIR519C
SP3	Sp3 Transcription Factor	Protein Coding	Q02447	54	GC02M173882	11.2045	https://www.genecards.org/cgi-bin/carddisp.pl?gene=SP3
PLA2G6	Phospholipase A2 Group VI	Protein Coding	O60733	59	GC22M083204	11.1952	https://www.genecards.org/cgi-bin/carddisp.pl?gene=PLA2G6
MAPK12	Mitogen-Activated Protein Kinase 12	Protein Coding	P53778	59	GC22M081719	11.1917	https://www.genecards.org/cgi-bin/carddisp.pl?gene=MAPK12
CLTC	Clathrin Heavy Chain	Protein Coding	Q00610	59	GC17P059619	11.1818	https://www.genecards.org/cgi-bin/carddisp.pl?gene=CLTC
CD14	CD14 Molecule	Protein Coding	P08571	59	GC05M140631	11.181	https://www.genecards.org/cgi-bin/carddisp.pl?gene=CD14
PPP1R1B	Protein Phosphatase 1 Regulatory Inhibitor Subunit 1B	Protein Coding	Q9UD71	55	GC17P039626	11.1578	https://www.genecards.org/cgi-bin/carddisp.pl?gene=PPP1R1B
TTPA	Alpha Tocopherol Transfer Protein	Protein Coding	P49638	54	GC08M063048	11.1515	https://www.genecards.org/cgi-bin/carddisp.pl?gene=TTPA
HEXB	Hexosaminidase Subunit Beta	Protein Coding	P07686	60	GC05P074640	11.1318	https://www.genecards.org/cgi-bin/carddisp.pl?gene=HEXB
SNCA	Synuclein Alpha	Protein Coding	P37840	65	GC04M089724	11.1303	https://www.genecards.org/cgi-bin/carddisp.pl?gene=SNCA
COL4A1	Collagen Type IV Alpha 1 Chain	Protein Coding	P02462	60	GC13M110148	11.0864	https://www.genecards.org/cgi-bin/carddisp.pl?gene=COL4A1
MDK	Midkine	Protein Coding	P21741	56	GC11P046380	11.0795	https://www.genecards.org/cgi-bin/carddisp.pl?gene=MDK
AKR7L	Aldo-Keto Reductase Family 7 Like (Gene/Pseudogene)	Protein Coding	Q8NHP1	37	GC01M019265	11.0597	https://www.genecards.org/cgi-bin/carddisp.pl?gene=AKR7L
ASNS	Asparagine Synthetase (Glutamine-Hydrolyzing)	Protein Coding	P08243	59	GC07M097854	11.0008	https://www.genecards.org/cgi-bin/carddisp.pl?gene=ASNS
MICB	MHC Class I Polypeptide-Related Sequence B	Protein Coding	Q29980	52	GC06P156239	10.9941	https://www.genecards.org/cgi-bin/carddisp.pl?gene=MICB
MEFV	MEFV Innate Immunity Regulator, Pyrin	Protein Coding	O15553	56	GC16M027034	10.973	https://www.genecards.org/cgi-bin/carddisp.pl?gene=MEFV
GFPT1	Glutamine--Fructose-6-Phosphate Transaminase 1	Protein Coding	Q06210	59	GC02M069319	10.9388	https://www.genecards.org/cgi-bin/carddisp.pl?gene=GFPT1
IL2RG	Interleukin 2 Receptor Subunit Gamma	Protein Coding	P31785	60	GC0XM071111	10.9266	https://www.genecards.org/cgi-bin/carddisp.pl?gene=IL2RG
MIR522	MicroRNA 522	RNA Gene		20	GC19P053751	10.9035	https://www.genecards.org/cgi-bin/carddisp.pl?gene=MIR522
P4HB	Prolyl 4-Hydroxylase Subunit Beta	Protein Coding	P07237	62	GC17M081843	10.8977	https://www.genecards.org/cgi-bin/carddisp.pl?gene=P4HB
ADCY10	Adenylate Cyclase 10	Protein Coding	Q96PN6	55	GC01M167809	10.8721	https://www.genecards.org/cgi-bin/carddisp.pl?gene=ADCY10
LINC01194	Long Intergenic Non-Protein Coding RNA 1194	RNA Gene		26	GC05P012530	10.8715	https://www.genecards.org/cgi-bin/carddisp.pl?gene=LINC01194
CUL4A	Cullin 4A	Protein Coding	Q13619	56	GC13P113208	10.8552	https://www.genecards.org/cgi-bin/carddisp.pl?gene=CUL4A
RPS3	Ribosomal Protein S3	Protein Coding	P23396	55	GC11P099432	10.8491	https://www.genecards.org/cgi-bin/carddisp.pl?gene=RPS3
CD69	CD69 Molecule	Protein Coding	Q07108	54	GC12M033105	10.8375	https://www.genecards.org/cgi-bin/carddisp.pl?gene=CD69
SLC22A5	Solute Carrier Family 22 Member 5	Protein Coding	O76082	59	GC05P132369	10.8276	https://www.genecards.org/cgi-bin/carddisp.pl?gene=SLC22A5
MTTP	Microsomal Triglyceride Transfer Protein	Protein Coding	P55157	57	GC04P099563	10.8273	https://www.genecards.org/cgi-bin/carddisp.pl?gene=MTTP
SIRT2	Sirtuin 2	Protein Coding	Q8IXJ6	59	GC19M038878	10.8099	https://www.genecards.org/cgi-bin/carddisp.pl?gene=SIRT2
MIR411	MicroRNA 411	RNA Gene		24	GC14P119071	10.8063	https://www.genecards.org/cgi-bin/carddisp.pl?gene=MIR411
RARG	Retinoic Acid Receptor Gamma	Protein Coding	P13631	59	GC12M053210	10.7954	https://www.genecards.org/cgi-bin/carddisp.pl?gene=RARG
OIP5-AS1	OIP5 Antisense RNA 1	RNA Gene		26	GC15P175121	10.7657	https://www.genecards.org/cgi-bin/carddisp.pl?gene=OIP5-AS1
FZD7	Frizzled Class Receptor 7	Protein Coding	O75084	56	GC02P204266	10.7606	https://www.genecards.org/cgi-bin/carddisp.pl?gene=FZD7
EIF5A	Eukaryotic Translation Initiation Factor 5A	Protein Coding	P63241	56	GC17P007306	10.7484	https://www.genecards.org/cgi-bin/carddisp.pl?gene=EIF5A
LAMB2	Laminin Subunit Beta 2	Protein Coding	P55268	58	GC03M049121	10.746	https://www.genecards.org/cgi-bin/carddisp.pl?gene=LAMB2
ACSL4	Acyl-CoA Synthetase Long Chain Family Member 4	Protein Coding	O60488	59	GC0XM109624	10.7373	https://www.genecards.org/cgi-bin/carddisp.pl?gene=ACSL4
SLC22A2	Solute Carrier Family 22 Member 2	Protein Coding	O15244	55	GC06M160222	10.6972	https://www.genecards.org/cgi-bin/carddisp.pl?gene=SLC22A2
NAGLU	N-Acetyl-Alpha-Glucosaminidase	Protein Coding	P54802	56	GC17P133798	10.6948	https://www.genecards.org/cgi-bin/carddisp.pl?gene=NAGLU
RAC2	Rac Family Small GTPase 2	Protein Coding	P15153	63	GC22M081568	10.687	https://www.genecards.org/cgi-bin/carddisp.pl?gene=RAC2
S100B	S100 Calcium Binding Protein B	Protein Coding	P04271	57	GC21M054265	10.6849	https://www.genecards.org/cgi-bin/carddisp.pl?gene=S100B
FZD1	Frizzled Class Receptor 1	Protein Coding	Q9UP38	58	GC07P091264	10.6812	https://www.genecards.org/cgi-bin/carddisp.pl?gene=FZD1
FAS-AS1	FAS Antisense RNA 1	RNA Gene		22	GC10M088991	10.6604	https://www.genecards.org/cgi-bin/carddisp.pl?gene=FAS-AS1
SPHK2	Sphingosine Kinase 2	Protein Coding	Q9NRA0	56	GC19P048619	10.6604	https://www.genecards.org/cgi-bin/carddisp.pl?gene=SPHK2
UGT1A6	UDP Glucuronosyltransferase Family 1 Member A6	Protein Coding	P19224	55	GC02P233691	10.6298	https://www.genecards.org/cgi-bin/carddisp.pl?gene=UGT1A6
TET1	Tet Methylcytosine Dioxygenase 1	Protein Coding	Q8NFU7	50	GC10P068560	10.6198	https://www.genecards.org/cgi-bin/carddisp.pl?gene=TET1
GAL	Galanin And GMAP Prepropeptide	Protein Coding	P22466	57	GC11P099196	10.6185	https://www.genecards.org/cgi-bin/carddisp.pl?gene=GAL
DES	Desmin	Protein Coding	P17661	60	GC02P219418	10.616	https://www.genecards.org/cgi-bin/carddisp.pl?gene=DES
RDX	Radixin	Protein Coding	P35241	61	GC11M109864	10.6145	https://www.genecards.org/cgi-bin/carddisp.pl?gene=RDX
MIR543	MicroRNA 543	RNA Gene		20	GC14P118095	10.5636	https://www.genecards.org/cgi-bin/carddisp.pl?gene=MIR543
PER2	Period Circadian Regulator 2	Protein Coding	O15055	56	GC02M238244	10.5281	https://www.genecards.org/cgi-bin/carddisp.pl?gene=PER2
RPL3	Ribosomal Protein L3	Protein Coding	P39023	54	GC22M081586	10.4948	https://www.genecards.org/cgi-bin/carddisp.pl?gene=RPL3
AKR1B1	Aldo-Keto Reductase Family 1 Member B	Protein Coding	P15121	59	GC07M134442	10.4881	https://www.genecards.org/cgi-bin/carddisp.pl?gene=AKR1B1
TRPM8	Transient Receptor Potential Cation Channel Subfamily M Member 8	Protein Coding	Q7Z2W7	58	GC02P233917	10.487	https://www.genecards.org/cgi-bin/carddisp.pl?gene=TRPM8
ITGA4	Integrin Subunit Alpha 4	Protein Coding	P13612	62	GC02P181483	10.484	https://www.genecards.org/cgi-bin/carddisp.pl?gene=ITGA4
LINC00707	Long Intergenic Non-Protein Coding RNA 707	RNA Gene		21	GC10P007160	10.4657	https://www.genecards.org/cgi-bin/carddisp.pl?gene=LINC00707
RPLP0	Ribosomal Protein Lateral Stalk Subunit P0	Protein Coding	P05388	55	GC12M120196	10.4504	https://www.genecards.org/cgi-bin/carddisp.pl?gene=RPLP0
S100P	S100 Calcium Binding Protein P	Protein Coding	P25815	51	GC04P008116	10.4495	https://www.genecards.org/cgi-bin/carddisp.pl?gene=S100P
MIR302B	MicroRNA 302b	RNA Gene		26	GC04M112951	10.4346	https://www.genecards.org/cgi-bin/carddisp.pl?gene=MIR302B
MIR551B	MicroRNA 551b	RNA Gene		25	GC03P168551	10.4326	https://www.genecards.org/cgi-bin/carddisp.pl?gene=MIR551B
MGP	Matrix Gla Protein	Protein Coding	P08493	55	GC12M033183	10.4326	https://www.genecards.org/cgi-bin/carddisp.pl?gene=MGP
PSEN2	Presenilin 2	Protein Coding	P49810	62	GC01P226870	10.4321	https://www.genecards.org/cgi-bin/carddisp.pl?gene=PSEN2
ST3GAL4	ST3 Beta-Galactoside Alpha-2,3-Sialyltransferase 4	Protein Coding	Q11206	55	GC11P126355	10.4256	https://www.genecards.org/cgi-bin/carddisp.pl?gene=ST3GAL4
TNFRSF12A	TNF Receptor Superfamily Member 12A	Protein Coding	Q9NP84	54	GC16P003018	10.418	https://www.genecards.org/cgi-bin/carddisp.pl?gene=TNFRSF12A
FABP5	Fatty Acid Binding Protein 5	Protein Coding	Q01469	55	GC08P081282	10.4024	https://www.genecards.org/cgi-bin/carddisp.pl?gene=FABP5
CRH	Corticotropin Releasing Hormone	Protein Coding	P06850	55	GC08M066176	10.3982	https://www.genecards.org/cgi-bin/carddisp.pl?gene=CRH
CETP	Cholesteryl Ester Transfer Protein	Protein Coding	P11597	59	GC16P056961	10.3737	https://www.genecards.org/cgi-bin/carddisp.pl?gene=CETP
PSMB5	Proteasome 20S Subunit Beta 5	Protein Coding	P28074	55	GC14M023016	10.3706	https://www.genecards.org/cgi-bin/carddisp.pl?gene=PSMB5
MGAT5	Alpha-1,6-Mannosylglycoprotein 6-Beta-N-Acetylglucosaminyltransferase	Protein Coding	Q09328	52	GC02P134119	10.368	https://www.genecards.org/cgi-bin/carddisp.pl?gene=MGAT5
RXRB	Retinoid X Receptor Beta	Protein Coding	P28702	58	GC06M033193	10.3393	https://www.genecards.org/cgi-bin/carddisp.pl?gene=RXRB
NDC80	NDC80 Kinetochore Complex Component	Protein Coding	O14777	54	GC18P002571	10.3388	https://www.genecards.org/cgi-bin/carddisp.pl?gene=NDC80
THORLNC	Testis Associated Oncogenic LncRNA	RNA Gene		18	GC02M118133	10.329	https://www.genecards.org/cgi-bin/carddisp.pl?gene=THORLNC
LBR	Lamin B Receptor	Protein Coding	Q14739	59	GC01M225401	10.3213	https://www.genecards.org/cgi-bin/carddisp.pl?gene=LBR
PSMD10	Proteasome 26S Subunit, Non-ATPase 10	Protein Coding	O75832	50	GC0XM108084	10.2914	https://www.genecards.org/cgi-bin/carddisp.pl?gene=PSMD10
MIR1246	MicroRNA 1246	RNA Gene		22	GC02M176600	10.2793	https://www.genecards.org/cgi-bin/carddisp.pl?gene=MIR1246
PLAGL1	PLAG1 Like Zinc Finger 1	Protein Coding	Q9UM63	56	GC06M143940	10.2674	https://www.genecards.org/cgi-bin/carddisp.pl?gene=PLAGL1
BMX	BMX Non-Receptor Tyrosine Kinase	Protein Coding	P51813	57	GC0XP015464	10.2613	https://www.genecards.org/cgi-bin/carddisp.pl?gene=BMX
IL12B	Interleukin 12B	Protein Coding	P29460	57	GC05M159314	10.2354	https://www.genecards.org/cgi-bin/carddisp.pl?gene=IL12B
CD74	CD74 Molecule	Protein Coding	P04233	57	GC05M150378	10.2143	https://www.genecards.org/cgi-bin/carddisp.pl?gene=CD74
TAGLN	Transgelin	Protein Coding	Q01995	56	GC11P117199	10.1911	https://www.genecards.org/cgi-bin/carddisp.pl?gene=TAGLN
POLR1H	RNA Polymerase I Subunit H	Protein Coding	Q9P1U0	45	GC06P172537	10.1596	https://www.genecards.org/cgi-bin/carddisp.pl?gene=POLR1H
ABCB6	ATP Binding Cassette Subfamily B Member 6 (LAN Blood Group)	Protein Coding	Q9NP58	57	GC02M219209	10.1349	https://www.genecards.org/cgi-bin/carddisp.pl?gene=ABCB6
REG4	Regenerating Family Member 4	Protein Coding	Q9BYZ8	51	GC01M119794	10.1136	https://www.genecards.org/cgi-bin/carddisp.pl?gene=REG4
TNKS	Tankyrase	Protein Coding	O95271	58	GC08P009555	10.1055	https://www.genecards.org/cgi-bin/carddisp.pl?gene=TNKS
DHPS	Deoxyhypusine Synthase	Protein Coding	P49366	56	GC19M100369	10.0945	https://www.genecards.org/cgi-bin/carddisp.pl?gene=DHPS
IRF3	Interferon Regulatory Factor 3	Protein Coding	Q14653	58	GC19M049659	10.0836	https://www.genecards.org/cgi-bin/carddisp.pl?gene=IRF3
PRDX6	Peroxiredoxin 6	Protein Coding	P30041	59	GC01P173477	10.0596	https://www.genecards.org/cgi-bin/carddisp.pl?gene=PRDX6
MIR671	MicroRNA 671	RNA Gene		26	GC07P151238	10.051	https://www.genecards.org/cgi-bin/carddisp.pl?gene=MIR671
DEFB1	Defensin Beta 1	Protein Coding	P60022	50	GC08M006870	10.0425	https://www.genecards.org/cgi-bin/carddisp.pl?gene=DEFB1
DHDH	Dihydrodiol Dehydrogenase	Protein Coding	Q9UQ10	44	GC19P133387	10.0396	https://www.genecards.org/cgi-bin/carddisp.pl?gene=DHDH
MBD1	Methyl-CpG Binding Domain Protein 1	Protein Coding	Q9UIS9	54	GC18M050266	10.0018	https://www.genecards.org/cgi-bin/carddisp.pl?gene=MBD1
ROCK2	Rho Associated Coiled-Coil Containing Protein Kinase 2	Protein Coding	O75116	58	GC02M011539	9.99928	https://www.genecards.org/cgi-bin/carddisp.pl?gene=ROCK2
RPA2	Replication Protein A2	Protein Coding	P15927	56	GC01M032337	9.98353	https://www.genecards.org/cgi-bin/carddisp.pl?gene=RPA2
ITGA1	Integrin Subunit Alpha 1	Protein Coding	P56199	58	GC05P052788	9.97887	https://www.genecards.org/cgi-bin/carddisp.pl?gene=ITGA1
SLX1A-SULT1A3	SLX1A-SULT1A3 Readthrough (NMD Candidate)	RNA Gene		21	GC16P104939	9.96953	https://www.genecards.org/cgi-bin/carddisp.pl?gene=SLX1A-SULT1A3
CLIC1	Chloride Intracellular Channel 1	Protein Coding	O00299	54	GC06M100309	9.93913	https://www.genecards.org/cgi-bin/carddisp.pl?gene=CLIC1
USP22	Ubiquitin Specific Peptidase 22	Protein Coding	Q9UPT9	52	GC17M020999	9.93913	https://www.genecards.org/cgi-bin/carddisp.pl?gene=USP22
NCOA6	Nuclear Receptor Coactivator 6	Protein Coding	Q14686	52	GC20M035989	9.93754	https://www.genecards.org/cgi-bin/carddisp.pl?gene=NCOA6
MN1	MN1 Proto-Oncogene, Transcriptional Regulator	Protein Coding	Q10571	53	GC22M027748	9.91072	https://www.genecards.org/cgi-bin/carddisp.pl?gene=MN1
HIPK2	Homeodomain Interacting Protein Kinase 2	Protein Coding	Q9H2X6	56	GC07M139561	9.89907	https://www.genecards.org/cgi-bin/carddisp.pl?gene=HIPK2
FKBP1A	FKBP Prolyl Isomerase 1A	Protein Coding	P62942	61	GC20M001369	9.8851	https://www.genecards.org/cgi-bin/carddisp.pl?gene=FKBP1A
PWAR4	Prader Willi/Angelman Region RNA 4	RNA Gene		18	GC15P025211	9.84341	https://www.genecards.org/cgi-bin/carddisp.pl?gene=PWAR4
F10	Coagulation Factor X	Protein Coding	P00742	63	GC13P113122	9.84046	https://www.genecards.org/cgi-bin/carddisp.pl?gene=F10
H1-2	H1.2 Linker Histone, Cluster Member	Protein Coding	P16403	54	GC06M099926	9.83513	https://www.genecards.org/cgi-bin/carddisp.pl?gene=H1-2
OCLN	Occludin	Protein Coding	Q16625	58	GC05P069492	9.81318	https://www.genecards.org/cgi-bin/carddisp.pl?gene=OCLN
CD2	CD2 Molecule	Protein Coding	P06729	56	GC01P116754	9.80448	https://www.genecards.org/cgi-bin/carddisp.pl?gene=CD2
TLR6	Toll Like Receptor 6	Protein Coding	Q9Y2C9	57	GC04M038828	9.80322	https://www.genecards.org/cgi-bin/carddisp.pl?gene=TLR6
GAS1	Growth Arrest Specific 1	Protein Coding	P54826	54	GC09M086944	9.79132	https://www.genecards.org/cgi-bin/carddisp.pl?gene=GAS1
IL18R1	Interleukin 18 Receptor 1	Protein Coding	Q13478	56	GC02P102311	9.78539	https://www.genecards.org/cgi-bin/carddisp.pl?gene=IL18R1
BHLHE40	Basic Helix-Loop-Helix Family Member E40	Protein Coding	O14503	53	GC03P005036	9.76146	https://www.genecards.org/cgi-bin/carddisp.pl?gene=BHLHE40
POU2F1	POU Class 2 Homeobox 1	Protein Coding	P14859	55	GC01P170983	9.7594	https://www.genecards.org/cgi-bin/carddisp.pl?gene=POU2F1
ALDH3A1	Aldehyde Dehydrogenase 3 Family Member A1	Protein Coding	P30838	58	GC17M019737	9.75547	https://www.genecards.org/cgi-bin/carddisp.pl?gene=ALDH3A1
KRT1	Keratin 1	Protein Coding	P04264	60	GC12M052674	9.74942	https://www.genecards.org/cgi-bin/carddisp.pl?gene=KRT1
SORT1	Sortilin 1	Protein Coding	Q99523	58	GC01M109310	9.74564	https://www.genecards.org/cgi-bin/carddisp.pl?gene=SORT1
ATP1A1	ATPase Na+/K+ Transporting Subunit Alpha 1	Protein Coding	P05023	62	GC01P116372	9.73175	https://www.genecards.org/cgi-bin/carddisp.pl?gene=ATP1A1
MIR874	MicroRNA 874	RNA Gene		26	GC05M137647	9.7124	https://www.genecards.org/cgi-bin/carddisp.pl?gene=MIR874
PDZK1	PDZ Domain Containing 1	Protein Coding	Q5T2W1	52	GC01M145670	9.69073	https://www.genecards.org/cgi-bin/carddisp.pl?gene=PDZK1
LOC654780	Splicing Factor Proline/Glutamine-Rich	RNA Gene		23	GC16M084193	9.68731	https://www.genecards.org/cgi-bin/carddisp.pl?gene=LOC654780
CXCL14	C-X-C Motif Chemokine Ligand 14	Protein Coding	O95715	48	GC05M135617	9.6824	https://www.genecards.org/cgi-bin/carddisp.pl?gene=CXCL14
TUBG1	Tubulin Gamma 1	Protein Coding	P23258	61	GC17P042609	9.66376	https://www.genecards.org/cgi-bin/carddisp.pl?gene=TUBG1
NLRP2	NLR Family Pyrin Domain Containing 2	Protein Coding	Q9NX02	55	GC19P054953	9.66238	https://www.genecards.org/cgi-bin/carddisp.pl?gene=NLRP2
MPG	N-Methylpurine DNA Glycosylase	Protein Coding	P29372	52	GC16P103966	9.65303	https://www.genecards.org/cgi-bin/carddisp.pl?gene=MPG
TLR7	Toll Like Receptor 7	Protein Coding	Q9NYK1	61	GC0XP012867	9.58412	https://www.genecards.org/cgi-bin/carddisp.pl?gene=TLR7
LINC01191	Long Intergenic Non-Protein Coding RNA 1191	RNA Gene		19	GC02P148597	9.5791	https://www.genecards.org/cgi-bin/carddisp.pl?gene=LINC01191
ATP8B1	ATPase Phospholipid Transporting 8B1	Protein Coding	O43520	53	GC18M057646	9.57385	https://www.genecards.org/cgi-bin/carddisp.pl?gene=ATP8B1
CLOCK	Clock Circadian Regulator	Protein Coding	O15516	56	GC04M055427	9.56038	https://www.genecards.org/cgi-bin/carddisp.pl?gene=CLOCK
EFEMP1	EGF Containing Fibulin Extracellular Matrix Protein 1	Protein Coding	Q12805	56	GC02M055865	9.56022	https://www.genecards.org/cgi-bin/carddisp.pl?gene=EFEMP1
AQP1	Aquaporin 1 (Colton Blood Group)	Protein Coding	P29972	60	GC07P030911	9.55579	https://www.genecards.org/cgi-bin/carddisp.pl?gene=AQP1
IGH	Immunoglobulin Heavy Locus	Protein Coding		24	GC14M122251	9.5545	https://www.genecards.org/cgi-bin/carddisp.pl?gene=IGH
DVL3	Dishevelled Segment Polarity Protein 3	Protein Coding	Q92997	57	GC03P184155	9.55184	https://www.genecards.org/cgi-bin/carddisp.pl?gene=DVL3
NPPB	Natriuretic Peptide B	Protein Coding	P16860	55	GC01M019843	9.54381	https://www.genecards.org/cgi-bin/carddisp.pl?gene=NPPB
TNFSF9	TNF Superfamily Member 9	Protein Coding	P41273	50	GC19P006531	9.53604	https://www.genecards.org/cgi-bin/carddisp.pl?gene=TNFSF9
H6PD	Hexose-6-Phosphate Dehydrogenase/Glucose 1-Dehydrogenase	Protein Coding	O95479	55	GC01P009234	9.52744	https://www.genecards.org/cgi-bin/carddisp.pl?gene=H6PD
PRKCQ	Protein Kinase C Theta	Protein Coding	Q04759	61	GC10M007057	9.52116	https://www.genecards.org/cgi-bin/carddisp.pl?gene=PRKCQ
BIRC6	Baculoviral IAP Repeat Containing 6	Protein Coding	Q9NR09	54	GC02P032357	9.51465	https://www.genecards.org/cgi-bin/carddisp.pl?gene=BIRC6
NDUFS4	NADH:Ubiquinone Oxidoreductase Subunit S4	Protein Coding	O43181	55	GC05P053560	9.50844	https://www.genecards.org/cgi-bin/carddisp.pl?gene=NDUFS4
IER3	Immediate Early Response 3	Protein Coding	P46695	50	GC06M030743	9.50239	https://www.genecards.org/cgi-bin/carddisp.pl?gene=IER3
RXRG	Retinoid X Receptor Gamma	Protein Coding	P48443	52	GC01M165432	9.48991	https://www.genecards.org/cgi-bin/carddisp.pl?gene=RXRG
BMAL1	Basic Helix-Loop-Helix ARNT Like 1	Protein Coding	O00327	54	GC11P014689	9.48885	https://www.genecards.org/cgi-bin/carddisp.pl?gene=BMAL1
EPHX2	Epoxide Hydrolase 2	Protein Coding	P34913	59	GC08P027490	9.4826	https://www.genecards.org/cgi-bin/carddisp.pl?gene=EPHX2
RAD9A	RAD9 Checkpoint Clamp Component A	Protein Coding	Q99638	53	GC11P099104	9.45584	https://www.genecards.org/cgi-bin/carddisp.pl?gene=RAD9A
DNASE1	Deoxyribonuclease 1	Protein Coding	P24855	56	GC16P003611	9.43474	https://www.genecards.org/cgi-bin/carddisp.pl?gene=DNASE1
VAV3	Vav Guanine Nucleotide Exchange Factor 3	Protein Coding	Q9UKW4	55	GC01M107571	9.42876	https://www.genecards.org/cgi-bin/carddisp.pl?gene=VAV3
SLC28A1	Solute Carrier Family 28 Member 1	Protein Coding	O00337	54	GC15P084884	9.42394	https://www.genecards.org/cgi-bin/carddisp.pl?gene=SLC28A1
PTGES	Prostaglandin E Synthase	Protein Coding	O14684	54	GC09M129738	9.38943	https://www.genecards.org/cgi-bin/carddisp.pl?gene=PTGES
SGO1	Shugoshin 1	Protein Coding	Q5FBB7	53	GC03M027517	9.37746	https://www.genecards.org/cgi-bin/carddisp.pl?gene=SGO1
PDE5A	Phosphodiesterase 5A	Protein Coding	O76074	58	GC04M119494	9.36772	https://www.genecards.org/cgi-bin/carddisp.pl?gene=PDE5A
AQP5	Aquaporin 5	Protein Coding	P55064	60	GC12P049961	9.36235	https://www.genecards.org/cgi-bin/carddisp.pl?gene=AQP5
NR0B2	Nuclear Receptor Subfamily 0 Group B Member 2	Protein Coding	Q15466	54	GC01M032266	9.35993	https://www.genecards.org/cgi-bin/carddisp.pl?gene=NR0B2
GLIS3	GLIS Family Zinc Finger 3	Protein Coding	Q8NEA6	48	GC09M003816	9.35764	https://www.genecards.org/cgi-bin/carddisp.pl?gene=GLIS3
TPT1	Tumor Protein, Translationally-Controlled 1	Protein Coding	P13693	59	GC13M045333	9.34993	https://www.genecards.org/cgi-bin/carddisp.pl?gene=TPT1
MT-TP	Mitochondrially Encoded TRNA-Pro (CCN)	RNA Gene		20	GCMTM015957	9.34322	https://www.genecards.org/cgi-bin/carddisp.pl?gene=MT-TP
HEXA	Hexosaminidase Subunit Alpha	Protein Coding	P06865	59	GC15M072340	9.32057	https://www.genecards.org/cgi-bin/carddisp.pl?gene=HEXA
TBCE	Tubulin Folding Cofactor E	Protein Coding	Q15813	52	GC01P235367	9.31301	https://www.genecards.org/cgi-bin/carddisp.pl?gene=TBCE
TFPI2	Tissue Factor Pathway Inhibitor 2	Protein Coding	P48307	52	GC07M093885	9.27142	https://www.genecards.org/cgi-bin/carddisp.pl?gene=TFPI2
VTRNA1-1	Vault RNA 1-1	RNA Gene		18	GC05P156893	9.26045	https://www.genecards.org/cgi-bin/carddisp.pl?gene=VTRNA1-1
ADCYAP1	Adenylate Cyclase Activating Polypeptide 1	Protein Coding	P18509	54	GC18P000895	9.25698	https://www.genecards.org/cgi-bin/carddisp.pl?gene=ADCYAP1
HTRA1	HtrA Serine Peptidase 1	Protein Coding	Q92743	57	GC10P122463	9.25213	https://www.genecards.org/cgi-bin/carddisp.pl?gene=HTRA1
H2BC21	H2B Clustered Histone 21	Protein Coding	Q16778	52	GC01M164856	9.24244	https://www.genecards.org/cgi-bin/carddisp.pl?gene=H2BC21
CD33	CD33 Molecule	Protein Coding	P20138	58	GC19P133505	9.24011	https://www.genecards.org/cgi-bin/carddisp.pl?gene=CD33
EPRS1	Glutamyl-Prolyl-TRNA Synthetase 1	Protein Coding	P07814	56	GC01M219969	9.23336	https://www.genecards.org/cgi-bin/carddisp.pl?gene=EPRS1
NR1I3	Nuclear Receptor Subfamily 1 Group I Member 3	Protein Coding	Q14994	56	GC01M161229	9.2066	https://www.genecards.org/cgi-bin/carddisp.pl?gene=NR1I3
UGT1A	UDP Glucuronosyltransferase Family 1 Member A Complex Locus	Uncategorized		20	GC02P233894	9.19851	https://www.genecards.org/cgi-bin/carddisp.pl?gene=UGT1A
NAIP	NLR Family Apoptosis Inhibitory Protein	Protein Coding	Q13075	51	GC05M070968	9.19328	https://www.genecards.org/cgi-bin/carddisp.pl?gene=NAIP
SND1	Staphylococcal Nuclease And Tudor Domain Containing 1	Protein Coding	Q7KZF4	52	GC07P127652	9.18239	https://www.genecards.org/cgi-bin/carddisp.pl?gene=SND1
RPL22	Ribosomal Protein L22	Protein Coding	P35268	52	GC01M019632	9.15925	https://www.genecards.org/cgi-bin/carddisp.pl?gene=RPL22
ROCR	Regulator Of Chondrogenesis RNA	RNA Gene		21	GC17M092001	9.15739	https://www.genecards.org/cgi-bin/carddisp.pl?gene=ROCR
CGB5	Chorionic Gonadotropin Subunit Beta 5	Protein Coding	P0DN86	40	GC19P049043	9.14129	https://www.genecards.org/cgi-bin/carddisp.pl?gene=CGB5
NAT10	N-Acetyltransferase 10	Protein Coding	Q9H0A0	50	GC11P034105	9.13108	https://www.genecards.org/cgi-bin/carddisp.pl?gene=NAT10
AQP3	Aquaporin 3 (Gill Blood Group)	Protein Coding	Q92482	58	GC09M033431	9.12053	https://www.genecards.org/cgi-bin/carddisp.pl?gene=AQP3
LINC01139	Long Intergenic Non-Protein Coding RNA 1139	RNA Gene		22	GC01M238480	9.09496	https://www.genecards.org/cgi-bin/carddisp.pl?gene=LINC01139
TRPV1	Transient Receptor Potential Cation Channel Subfamily V Member 1	Protein Coding	Q8NER1	61	GC17M003565	9.08578	https://www.genecards.org/cgi-bin/carddisp.pl?gene=TRPV1
GGH	Gamma-Glutamyl Hydrolase	Protein Coding	Q92820	55	GC08M063014	9.04606	https://www.genecards.org/cgi-bin/carddisp.pl?gene=GGH
LARS1	Leucyl-TRNA Synthetase 1	Protein Coding	Q9P2J5	57	GC05M146114	9.02081	https://www.genecards.org/cgi-bin/carddisp.pl?gene=LARS1
KPNA2	Karyopherin Subunit Alpha 2	Protein Coding	P52292	58	GC17P068035	9.01664	https://www.genecards.org/cgi-bin/carddisp.pl?gene=KPNA2
PTX3	Pentraxin 3	Protein Coding	P26022	55	GC03P157436	9.0073	https://www.genecards.org/cgi-bin/carddisp.pl?gene=PTX3
UBE2N	Ubiquitin Conjugating Enzyme E2 N	Protein Coding	P61088	59	GC12M093406	9.00338	https://www.genecards.org/cgi-bin/carddisp.pl?gene=UBE2N
GJB1	Gap Junction Protein Beta 1	Protein Coding	P08034	60	GC0XP071212	8.96969	https://www.genecards.org/cgi-bin/carddisp.pl?gene=GJB1
PSEN1	Presenilin 1	Protein Coding	P49768	66	GC14P073136	8.92817	https://www.genecards.org/cgi-bin/carddisp.pl?gene=PSEN1
HIPK3	Homeodomain Interacting Protein Kinase 3	Protein Coding	Q9H422	51	GC11P033421	8.89233	https://www.genecards.org/cgi-bin/carddisp.pl?gene=HIPK3
SFRP5	Secreted Frizzled Related Protein 5	Protein Coding	Q5T4F7	48	GC10M097766	8.87646	https://www.genecards.org/cgi-bin/carddisp.pl?gene=SFRP5
FUT6	Fucosyltransferase 6	Protein Coding	P51993	54	GC19M005830	8.87546	https://www.genecards.org/cgi-bin/carddisp.pl?gene=FUT6
IFNGR1	Interferon Gamma Receptor 1	Protein Coding	P15260	63	GC06M137197	8.87418	https://www.genecards.org/cgi-bin/carddisp.pl?gene=IFNGR1
TRD-GTC9-1	TRNA-Asp (Anticodon GTC) 9-1	RNA Gene		14	GC01P170816	8.8526	https://www.genecards.org/cgi-bin/carddisp.pl?gene=TRD-GTC9-1
MICA	MHC Class I Polypeptide-Related Sequence A	Protein Coding	Q29983	51	GC06P031399	8.84472	https://www.genecards.org/cgi-bin/carddisp.pl?gene=MICA
FDPS	Farnesyl Diphosphate Synthase	Protein Coding	P14324	58	GC01P155308	8.84019	https://www.genecards.org/cgi-bin/carddisp.pl?gene=FDPS
AMFR	Autocrine Motility Factor Receptor	Protein Coding	Q9UKV5	56	GC16M056361	8.7578	https://www.genecards.org/cgi-bin/carddisp.pl?gene=AMFR
MT-RNR1	Mitochondrially Encoded 12S RRNA	RNA Gene	A0A0C5B5G6	25	GCMTP000642	8.75156	https://www.genecards.org/cgi-bin/carddisp.pl?gene=MT-RNR1
RND3	Rho Family GTPase 3	Protein Coding	P61587	51	GC02M150468	8.73576	https://www.genecards.org/cgi-bin/carddisp.pl?gene=RND3
CR1	Complement C3b/C4b Receptor 1 (Knops Blood Group)	Protein Coding	P17927	57	GC01P207496	8.69681	https://www.genecards.org/cgi-bin/carddisp.pl?gene=CR1
MIR9-2HG	MIR9-2 Host Gene	RNA Gene		28	GC05M088507	8.64041	https://www.genecards.org/cgi-bin/carddisp.pl?gene=MIR9-2HG
CACYBP	Calcyclin Binding Protein	Protein Coding	Q9HB71	48	GC01P175020	8.62435	https://www.genecards.org/cgi-bin/carddisp.pl?gene=CACYBP
SLCO2B1	Solute Carrier Organic Anion Transporter Family Member 2B1	Protein Coding	O94956	54	GC11P099431	8.62033	https://www.genecards.org/cgi-bin/carddisp.pl?gene=SLCO2B1
TRP-AGG2-5	TRNA-Pro (Anticodon AGG) 2-5	RNA Gene		17	GC14M027774	8.61917	https://www.genecards.org/cgi-bin/carddisp.pl?gene=TRP-AGG2-5
PLD1	Phospholipase D1	Protein Coding	Q13393	62	GC03M171600	8.60998	https://www.genecards.org/cgi-bin/carddisp.pl?gene=PLD1
MIR487A	MicroRNA 487a	RNA Gene		22	GC14P119074	8.6094	https://www.genecards.org/cgi-bin/carddisp.pl?gene=MIR487A
KCNH1	Potassium Voltage-Gated Channel Subfamily H Member 1	Protein Coding	O95259	58	GC01M210678	8.57453	https://www.genecards.org/cgi-bin/carddisp.pl?gene=KCNH1
USH2A	Usherin	Protein Coding	O75445	50	GC01M215622	8.57345	https://www.genecards.org/cgi-bin/carddisp.pl?gene=USH2A
ABCA2	ATP Binding Cassette Subfamily A Member 2	Protein Coding	Q9BZC7	55	GC09M137007	8.57118	https://www.genecards.org/cgi-bin/carddisp.pl?gene=ABCA2
PCNT	Pericentrin	Protein Coding	O95613	55	GC21P046324	8.56323	https://www.genecards.org/cgi-bin/carddisp.pl?gene=PCNT
AKR1A1	Aldo-Keto Reductase Family 1 Member A1	Protein Coding	P14550	56	GC01P045550	8.53766	https://www.genecards.org/cgi-bin/carddisp.pl?gene=AKR1A1
ABCG8	ATP Binding Cassette Subfamily G Member 8	Protein Coding	Q9H221	54	GC02P044266	8.52569	https://www.genecards.org/cgi-bin/carddisp.pl?gene=ABCG8
ST7-OT3	ST7 Overlapping Transcript 3	RNA Gene		22	GC07P117243	8.50964	https://www.genecards.org/cgi-bin/carddisp.pl?gene=ST7-OT3
PRG2	Proteoglycan 2, Pro Eosinophil Major Basic Protein	Protein Coding	P13727	52	GC11M057386	8.50896	https://www.genecards.org/cgi-bin/carddisp.pl?gene=PRG2
BOK	BCL2 Family Apoptosis Regulator BOK	Protein Coding	Q9UMX3	51	GC02P241930	8.50791	https://www.genecards.org/cgi-bin/carddisp.pl?gene=BOK
MSX2	Msh Homeobox 2	Protein Coding	P35548	56	GC05P174724	8.4905	https://www.genecards.org/cgi-bin/carddisp.pl?gene=MSX2
ROR1	Receptor Tyrosine Kinase Like Orphan Receptor 1	Protein Coding	Q01973	57	GC01P063774	8.4797	https://www.genecards.org/cgi-bin/carddisp.pl?gene=ROR1
LINC00173	Long Intergenic Non-Protein Coding RNA 173	RNA Gene	Q6ZV60	28	GC12P116533	8.4685	https://www.genecards.org/cgi-bin/carddisp.pl?gene=LINC00173
PGD	Phosphogluconate Dehydrogenase	Protein Coding	P52209	60	GC01P010398	8.46121	https://www.genecards.org/cgi-bin/carddisp.pl?gene=PGD
CASP5	Caspase 5	Protein Coding	P51878	55	GC11M133543	8.42509	https://www.genecards.org/cgi-bin/carddisp.pl?gene=CASP5
CRBN	Cereblon	Protein Coding	Q96SW2	58	GC03M003144	8.42381	https://www.genecards.org/cgi-bin/carddisp.pl?gene=CRBN
TNFSF12	TNF Superfamily Member 12	Protein Coding	O43508	51	GC17P132657	8.40107	https://www.genecards.org/cgi-bin/carddisp.pl?gene=TNFSF12
UGT1A4	UDP Glucuronosyltransferase Family 1 Member A4	Protein Coding	P22310	55	GC02P233718	8.38789	https://www.genecards.org/cgi-bin/carddisp.pl?gene=UGT1A4
AHI1	Abelson Helper Integration Site 1	Protein Coding	Q8N157	53	GC06M135283	8.37613	https://www.genecards.org/cgi-bin/carddisp.pl?gene=AHI1
LUC7L3	LUC7 Like 3 Pre-MRNA Splicing Factor	Protein Coding	O95232	50	GC17P050719	8.36901	https://www.genecards.org/cgi-bin/carddisp.pl?gene=LUC7L3
LRIG1	Leucine Rich Repeats And Immunoglobulin Like Domains 1	Protein Coding	Q96JA1	52	GC03M066379	8.35769	https://www.genecards.org/cgi-bin/carddisp.pl?gene=LRIG1
ERVK-6	Endogenous Retrovirus Group K Member 6, Envelope	Protein Coding	Q69384	23	GC07U903184	8.34909	https://www.genecards.org/cgi-bin/carddisp.pl?gene=ERVK-6
GART	Phosphoribosylglycinamide Formyltransferase, Phosphoribosylglycinamide Synthetase, Phosphoribosylaminoimidazole Synthetase	Protein Coding	P22102	55	GC21M033503	8.34708	https://www.genecards.org/cgi-bin/carddisp.pl?gene=GART
MT1X	Metallothionein 1X	Protein Coding	P80297	51	GC16P105576	8.34138	https://www.genecards.org/cgi-bin/carddisp.pl?gene=MT1X
PTPRA	Protein Tyrosine Phosphatase Receptor Type A	Protein Coding	P18433	58	GC20P002864	8.33493	https://www.genecards.org/cgi-bin/carddisp.pl?gene=PTPRA
HNMT	Histamine N-Methyltransferase	Protein Coding	P50135	57	GC02P137964	8.31221	https://www.genecards.org/cgi-bin/carddisp.pl?gene=HNMT
KCNA3	Potassium Voltage-Gated Channel Subfamily A Member 3	Protein Coding	P22001	55	GC01M110654	8.30082	https://www.genecards.org/cgi-bin/carddisp.pl?gene=KCNA3
ENTPD5	Ectonucleoside Triphosphate Diphosphohydrolase 5 (Inactive)	Protein Coding	O75356	55	GC14M074145	8.29629	https://www.genecards.org/cgi-bin/carddisp.pl?gene=ENTPD5
AQP5-AS1	AQP5 And AQP2 Antisense RNA 2	RNA Gene	A0A7L8Y648	19	GC12M049949	8.28906	https://www.genecards.org/cgi-bin/carddisp.pl?gene=AQP5-AS1
LINC00115	Long Intergenic Non-Protein Coding RNA 115	RNA Gene		24	GC01M020155	8.27657	https://www.genecards.org/cgi-bin/carddisp.pl?gene=LINC00115
RPS28	Ribosomal Protein S28	Protein Coding	P62857	51	GC19P132169	8.27413	https://www.genecards.org/cgi-bin/carddisp.pl?gene=RPS28
ACADVL	Acyl-CoA Dehydrogenase Very Long Chain	Protein Coding	P49748	58	GC17P132621	8.25027	https://www.genecards.org/cgi-bin/carddisp.pl?gene=ACADVL
CHD1L	Chromodomain Helicase DNA Binding Protein 1 Like	Protein Coding	Q86WJ1	51	GC01P170002	8.23981	https://www.genecards.org/cgi-bin/carddisp.pl?gene=CHD1L
CYP7A1	Cytochrome P450 Family 7 Subfamily A Member 1	Protein Coding	P22680	55	GC08M058490	8.2397	https://www.genecards.org/cgi-bin/carddisp.pl?gene=CYP7A1
LINC00968	Long Intergenic Non-Protein Coding RNA 968	RNA Gene		20	GC08M056734	8.23349	https://www.genecards.org/cgi-bin/carddisp.pl?gene=LINC00968
ABCB10	ATP Binding Cassette Subfamily B Member 10	Protein Coding	Q9NRK6	52	GC01M229516	8.22093	https://www.genecards.org/cgi-bin/carddisp.pl?gene=ABCB10
PARP4	Poly(ADP-Ribose) Polymerase Family Member 4	Protein Coding	Q9UKK3	52	GC13M024420	8.2209	https://www.genecards.org/cgi-bin/carddisp.pl?gene=PARP4
TACR1	Tachykinin Receptor 1	Protein Coding	P25103	58	GC02M075743	8.19748	https://www.genecards.org/cgi-bin/carddisp.pl?gene=TACR1
KSR1	Kinase Suppressor Of Ras 1	Protein Coding	Q8IVT5	54	GC17P027456	8.19122	https://www.genecards.org/cgi-bin/carddisp.pl?gene=KSR1
SRPK1	SRSF Protein Kinase 1	Protein Coding	Q96SB4	56	GC06M100447	8.15676	https://www.genecards.org/cgi-bin/carddisp.pl?gene=SRPK1
CCL18	C-C Motif Chemokine Ligand 18	Protein Coding	P55774	48	GC17P036064	8.13788	https://www.genecards.org/cgi-bin/carddisp.pl?gene=CCL18
TBP	TATA-Box Binding Protein	Protein Coding	P20226	62	GC06P170554	8.13401	https://www.genecards.org/cgi-bin/carddisp.pl?gene=TBP
MIR539	MicroRNA 539	RNA Gene		26	GC14P119081	8.11263	https://www.genecards.org/cgi-bin/carddisp.pl?gene=MIR539
NTF3	Neurotrophin 3	Protein Coding	P20783	56	GC12P046718	8.08328	https://www.genecards.org/cgi-bin/carddisp.pl?gene=NTF3
PEX6	Peroxisomal Biogenesis Factor 6	Protein Coding	Q13608	53	GC06M042963	8.0778	https://www.genecards.org/cgi-bin/carddisp.pl?gene=PEX6
SLCO1A2	Solute Carrier Organic Anion Transporter Family Member 1A2	Protein Coding	P46721	51	GC12M021264	8.06882	https://www.genecards.org/cgi-bin/carddisp.pl?gene=SLCO1A2
EFNB3	Ephrin B3	Protein Coding	Q15768	54	GC17P132667	8.05614	https://www.genecards.org/cgi-bin/carddisp.pl?gene=EFNB3
HOXA5	Homeobox A5	Protein Coding	P20719	52	GC07M028110	8.04513	https://www.genecards.org/cgi-bin/carddisp.pl?gene=HOXA5
GPX7	Glutathione Peroxidase 7	Protein Coding	Q96SL4	54	GC01P052602	8.03821	https://www.genecards.org/cgi-bin/carddisp.pl?gene=GPX7
LGMN	Legumain	Protein Coding	Q99538	55	GC14M092703	8.03781	https://www.genecards.org/cgi-bin/carddisp.pl?gene=LGMN
NOD1	Nucleotide Binding Oligomerization Domain Containing 1	Protein Coding	Q9Y239	55	GC07M030424	8.03732	https://www.genecards.org/cgi-bin/carddisp.pl?gene=NOD1
SCGB1A1	Secretoglobin Family 1A Member 1	Protein Coding	P11684	54	GC11P062405	8.02645	https://www.genecards.org/cgi-bin/carddisp.pl?gene=SCGB1A1
SH3GL1	SH3 Domain Containing GRB2 Like 1, Endophilin A2	Protein Coding	Q99961	55	GC19M004360	8.02541	https://www.genecards.org/cgi-bin/carddisp.pl?gene=SH3GL1
MIR769	MicroRNA 769	RNA Gene		23	GC19P046018	8.01209	https://www.genecards.org/cgi-bin/carddisp.pl?gene=MIR769
JUNB	JunB Proto-Oncogene, AP-1 Transcription Factor Subunit	Protein Coding	P17275	52	GC19P012791	8.01133	https://www.genecards.org/cgi-bin/carddisp.pl?gene=JUNB
ACTA1	Actin Alpha 1, Skeletal Muscle	Protein Coding	P68133	61	GC01M230430	7.99803	https://www.genecards.org/cgi-bin/carddisp.pl?gene=ACTA1
P3H2	Prolyl 3-Hydroxylase 2	Protein Coding	Q8IVL5	52	GC03M189956	7.98275	https://www.genecards.org/cgi-bin/carddisp.pl?gene=P3H2
UGT1A8	UDP Glucuronosyltransferase Family 1 Member A8	Protein Coding	Q9HAW9	51	GC02P233900	7.98069	https://www.genecards.org/cgi-bin/carddisp.pl?gene=UGT1A8
CCT2	Chaperonin Containing TCP1 Subunit 2	Protein Coding	P78371	53	GC12P069585	7.96	https://www.genecards.org/cgi-bin/carddisp.pl?gene=CCT2
MT1G	Metallothionein 1G	Protein Coding	P13640	44	GC16M056666	7.95944	https://www.genecards.org/cgi-bin/carddisp.pl?gene=MT1G
S1PR1	Sphingosine-1-Phosphate Receptor 1	Protein Coding	P21453	58	GC01P101236	7.92581	https://www.genecards.org/cgi-bin/carddisp.pl?gene=S1PR1
PITX2	Paired Like Homeodomain 2	Protein Coding	Q99697	58	GC04M110617	7.9161	https://www.genecards.org/cgi-bin/carddisp.pl?gene=PITX2
CLDN2	Claudin 2	Protein Coding	P57739	52	GC0XP106900	7.91225	https://www.genecards.org/cgi-bin/carddisp.pl?gene=CLDN2
TRAP1	TNF Receptor Associated Protein 1	Protein Coding	Q12931	56	GC16M027068	7.91185	https://www.genecards.org/cgi-bin/carddisp.pl?gene=TRAP1
MIR18B	MicroRNA 18b	RNA Gene		24	GC0XM134525	7.90494	https://www.genecards.org/cgi-bin/carddisp.pl?gene=MIR18B
ADNP	Activity Dependent Neuroprotector Homeobox	Protein Coding	Q9H2P0	55	GC20M050888	7.90235	https://www.genecards.org/cgi-bin/carddisp.pl?gene=ADNP
HOXC6	Homeobox C6	Protein Coding	P09630	49	GC12P053990	7.86058	https://www.genecards.org/cgi-bin/carddisp.pl?gene=HOXC6
MSRA	Methionine Sulfoxide Reductase A	Protein Coding	Q9UJ68	54	GC08P010054	7.82872	https://www.genecards.org/cgi-bin/carddisp.pl?gene=MSRA
LAPTM4B	Lysosomal Protein Transmembrane 4 Beta	Protein Coding	Q86VI4	46	GC08P097775	7.81767	https://www.genecards.org/cgi-bin/carddisp.pl?gene=LAPTM4B
RBL1	RB Transcriptional Corepressor Like 1	Protein Coding	P28749	54	GC20M036996	7.81675	https://www.genecards.org/cgi-bin/carddisp.pl?gene=RBL1
HLA-E	Major Histocompatibility Complex, Class I, E	Protein Coding	P13747	53	GC06P156218	7.81565	https://www.genecards.org/cgi-bin/carddisp.pl?gene=HLA-E
PLD2	Phospholipase D2	Protein Coding	O14939	58	GC17P132521	7.81461	https://www.genecards.org/cgi-bin/carddisp.pl?gene=PLD2
CYP3A7	Cytochrome P450 Family 3 Subfamily A Member 7	Protein Coding	P24462	50	GC07M099705	7.80359	https://www.genecards.org/cgi-bin/carddisp.pl?gene=CYP3A7
RPL17	Ribosomal Protein L17	Protein Coding	P18621	52	GC18M049488	7.80354	https://www.genecards.org/cgi-bin/carddisp.pl?gene=RPL17
CNTF	Ciliary Neurotrophic Factor	Protein Coding	P26441	54	GC11P058622	7.77968	https://www.genecards.org/cgi-bin/carddisp.pl?gene=CNTF
LOC117135105	TMPRSS2 E4 Enhancer	Functional Element		9	GC21P041535	7.76096	https://www.genecards.org/cgi-bin/carddisp.pl?gene=LOC117135105
PSMD14	Proteasome 26S Subunit, Non-ATPase 14	Protein Coding	O00487	55	GC02P161308	7.75991	https://www.genecards.org/cgi-bin/carddisp.pl?gene=PSMD14
MIR301B	MicroRNA 301b	RNA Gene		23	GC22P080935	7.75602	https://www.genecards.org/cgi-bin/carddisp.pl?gene=MIR301B
TJP2	Tight Junction Protein 2	Protein Coding	Q9UDY2	57	GC09P069121	7.73798	https://www.genecards.org/cgi-bin/carddisp.pl?gene=TJP2
RNF2	Ring Finger Protein 2	Protein Coding	Q99496	56	GC01P185045	7.73023	https://www.genecards.org/cgi-bin/carddisp.pl?gene=RNF2
DGUOK	Deoxyguanosine Kinase	Protein Coding	Q16854	55	GC02P073926	7.72078	https://www.genecards.org/cgi-bin/carddisp.pl?gene=DGUOK
CIAPIN1	Cytokine Induced Apoptosis Inhibitor 1	Protein Coding	Q6FI81	47	GC16M057428	7.72045	https://www.genecards.org/cgi-bin/carddisp.pl?gene=CIAPIN1
RGS6	Regulator Of G Protein Signaling 6	Protein Coding	P49758	53	GC14P071867	7.719	https://www.genecards.org/cgi-bin/carddisp.pl?gene=RGS6
NUDT6	Nudix Hydrolase 6	Protein Coding	P53370	48	GC04M122888	7.70855	https://www.genecards.org/cgi-bin/carddisp.pl?gene=NUDT6
CA12	Carbonic Anhydrase 12	Protein Coding	O43570	59	GC15M063321	7.70011	https://www.genecards.org/cgi-bin/carddisp.pl?gene=CA12
UGT1A10	UDP Glucuronosyltransferase Family 1 Member A10	Protein Coding	Q9HAW8	54	GC02P233636	7.68329	https://www.genecards.org/cgi-bin/carddisp.pl?gene=UGT1A10
SFTPD	Surfactant Protein D	Protein Coding	P35247	56	GC10M079937	7.67879	https://www.genecards.org/cgi-bin/carddisp.pl?gene=SFTPD
SQLE	Squalene Epoxidase	Protein Coding	Q14534	56	GC08P124998	7.66147	https://www.genecards.org/cgi-bin/carddisp.pl?gene=SQLE
PGPEP1	Pyroglutamyl-Peptidase I	Protein Coding	Q9NXJ5	43	GC19P132619	7.66101	https://www.genecards.org/cgi-bin/carddisp.pl?gene=PGPEP1
NR1H3	Nuclear Receptor Subfamily 1 Group H Member 3	Protein Coding	Q13133	59	GC11P047248	7.65276	https://www.genecards.org/cgi-bin/carddisp.pl?gene=NR1H3
SULT1E1	Sulfotransferase Family 1E Member 1	Protein Coding	P49888	55	GC04M069823	7.64	https://www.genecards.org/cgi-bin/carddisp.pl?gene=SULT1E1
ABCG5	ATP Binding Cassette Subfamily G Member 5	Protein Coding	Q9H222	57	GC02M043806	7.6103	https://www.genecards.org/cgi-bin/carddisp.pl?gene=ABCG5
ABCF2	ATP Binding Cassette Subfamily F Member 2	Protein Coding	Q9UG63	51	GC07M151211	7.5877	https://www.genecards.org/cgi-bin/carddisp.pl?gene=ABCF2
RPS15A	Ribosomal Protein S15a	Protein Coding	P62244	54	GC16M018781	7.57355	https://www.genecards.org/cgi-bin/carddisp.pl?gene=RPS15A
ACTG1	Actin Gamma 1	Protein Coding	P63261	60	GC17M081509	7.56506	https://www.genecards.org/cgi-bin/carddisp.pl?gene=ACTG1
ADA2	Adenosine Deaminase 2	Protein Coding	Q9NZK5	54	GC22M017342	7.56498	https://www.genecards.org/cgi-bin/carddisp.pl?gene=ADA2
MIR520D	MicroRNA 520d	RNA Gene		26	GC19P053720	7.55532	https://www.genecards.org/cgi-bin/carddisp.pl?gene=MIR520D
FNDC5	Fibronectin Type III Domain Containing 5	Protein Coding	Q8NAU1	46	GC01M034065	7.54673	https://www.genecards.org/cgi-bin/carddisp.pl?gene=FNDC5
PLCB1	Phospholipase C Beta 1	Protein Coding	Q9NQ66	61	GC20P008077	7.52978	https://www.genecards.org/cgi-bin/carddisp.pl?gene=PLCB1
KIF4A	Kinesin Family Member 4A	Protein Coding	O95239	52	GC0XP070290	7.52249	https://www.genecards.org/cgi-bin/carddisp.pl?gene=KIF4A
MIR520G	MicroRNA 520g	RNA Gene		20	GC19P053722	7.47267	https://www.genecards.org/cgi-bin/carddisp.pl?gene=MIR520G
CCR9	C-C Motif Chemokine Receptor 9	Protein Coding	P51686	51	GC03P061342	7.4618	https://www.genecards.org/cgi-bin/carddisp.pl?gene=CCR9
MARCKSL1	MARCKS Like 1	Protein Coding	P49006	48	GC01M032345	7.43848	https://www.genecards.org/cgi-bin/carddisp.pl?gene=MARCKSL1
ST3GAL1	ST3 Beta-Galactoside Alpha-2,3-Sialyltransferase 1	Protein Coding	Q11201	54	GC08M133454	7.42875	https://www.genecards.org/cgi-bin/carddisp.pl?gene=ST3GAL1
PRKD2	Protein Kinase D2	Protein Coding	Q9BZL6	56	GC19M046674	7.42753	https://www.genecards.org/cgi-bin/carddisp.pl?gene=PRKD2
ITPA	Inosine Triphosphatase	Protein Coding	Q9BY32	59	GC20P009550	7.41544	https://www.genecards.org/cgi-bin/carddisp.pl?gene=ITPA
CTPS1	CTP Synthase 1	Protein Coding	P17812	58	GC01P040979	7.40059	https://www.genecards.org/cgi-bin/carddisp.pl?gene=CTPS1
BCLAF1	BCL2 Associated Transcription Factor 1	Protein Coding	Q9NYF8	51	GC06M136256	7.38937	https://www.genecards.org/cgi-bin/carddisp.pl?gene=BCLAF1
NFYA	Nuclear Transcription Factor Y Subunit Alpha	Protein Coding	P23511	52	GC06P156477	7.37464	https://www.genecards.org/cgi-bin/carddisp.pl?gene=NFYA
MIR1291	MicroRNA 1291	RNA Gene		12	GC12M048654	7.36653	https://www.genecards.org/cgi-bin/carddisp.pl?gene=MIR1291
GGCX	Gamma-Glutamyl Carboxylase	Protein Coding	P38435	60	GC02M085544	7.34932	https://www.genecards.org/cgi-bin/carddisp.pl?gene=GGCX
MAP2	Microtubule Associated Protein 2	Protein Coding	P11137	57	GC02P209424	7.34901	https://www.genecards.org/cgi-bin/carddisp.pl?gene=MAP2
ST8SIA6	ST8 Alpha-N-Acetyl-Neuraminide Alpha-2,8-Sialyltransferase 6	Protein Coding	P61647	40	GC10M017315	7.33422	https://www.genecards.org/cgi-bin/carddisp.pl?gene=ST8SIA6
CCL15-CCL14	CCL15-CCL14 Readthrough (NMD Candidate)	RNA Gene		18	GC17M035983	7.31927	https://www.genecards.org/cgi-bin/carddisp.pl?gene=CCL15-CCL14
ADGRG1	Adhesion G Protein-Coupled Receptor G1	Protein Coding	Q9Y653	55	GC16P057610	7.29578	https://www.genecards.org/cgi-bin/carddisp.pl?gene=ADGRG1
SKAP1-AS2	SKAP1 Antisense RNA 2	RNA Gene		20	GC17P134019	7.29218	https://www.genecards.org/cgi-bin/carddisp.pl?gene=SKAP1-AS2
KCNMA1	Potassium Calcium-Activated Channel Subfamily M Alpha 1	Protein Coding	Q12791	60	GC10M076869	7.25345	https://www.genecards.org/cgi-bin/carddisp.pl?gene=KCNMA1
MIR1-1	MicroRNA 1-1	RNA Gene		26	GC20P068072	7.24807	https://www.genecards.org/cgi-bin/carddisp.pl?gene=MIR1-1
KIF5B	Kinesin Family Member 5B	Protein Coding	P33176	59	GC10M036382	7.20457	https://www.genecards.org/cgi-bin/carddisp.pl?gene=KIF5B
BPIFA1	BPI Fold Containing Family A Member 1	Protein Coding	Q9NP55	48	GC20P033235	7.18945	https://www.genecards.org/cgi-bin/carddisp.pl?gene=BPIFA1
SLC10A1	Solute Carrier Family 10 Member 1	Protein Coding	Q14973	54	GC14M069775	7.17999	https://www.genecards.org/cgi-bin/carddisp.pl?gene=SLC10A1
RPL4	Ribosomal Protein L4	Protein Coding	P36578	52	GC15M066498	7.16859	https://www.genecards.org/cgi-bin/carddisp.pl?gene=RPL4
ATP5F1E	ATP Synthase F1 Subunit Epsilon	Protein Coding	P56381	54	GC20M059026	7.16075	https://www.genecards.org/cgi-bin/carddisp.pl?gene=ATP5F1E
RPL27A	Ribosomal Protein L27a	Protein Coding	P46776	50	GC11P008682	7.14302	https://www.genecards.org/cgi-bin/carddisp.pl?gene=RPL27A
PAPPA-AS1	PAPPA Antisense RNA 1	RNA Gene	Q5QFB9	28	GC09M116398	7.12672	https://www.genecards.org/cgi-bin/carddisp.pl?gene=PAPPA-AS1
GPX5	Glutathione Peroxidase 5	Protein Coding	O75715	50	GC06P028525	7.12068	https://www.genecards.org/cgi-bin/carddisp.pl?gene=GPX5
NKX2-5	NK2 Homeobox 5	Protein Coding	P52952	57	GC05M173232	7.11988	https://www.genecards.org/cgi-bin/carddisp.pl?gene=NKX2-5
DDX11-AS1	DDX11 Antisense RNA 1	RNA Gene		18	GC12M033424	7.10628	https://www.genecards.org/cgi-bin/carddisp.pl?gene=DDX11-AS1
GTSE1	G2 And S-Phase Expressed 1	Protein Coding	Q9NYZ3	44	GC22P046296	7.10213	https://www.genecards.org/cgi-bin/carddisp.pl?gene=GTSE1
SSBP1	Single Stranded DNA Binding Protein 1	Protein Coding	Q04837	53	GC07P163092	7.09223	https://www.genecards.org/cgi-bin/carddisp.pl?gene=SSBP1
SCN2A	Sodium Voltage-Gated Channel Alpha Subunit 2	Protein Coding	Q99250	61	GC02P165194	7.06446	https://www.genecards.org/cgi-bin/carddisp.pl?gene=SCN2A
MT-ND2	Mitochondrially Encoded NADH:Ubiquinone Oxidoreductase Core Subunit 2	Protein Coding	P03891	44	GCMTP004472	7.06178	https://www.genecards.org/cgi-bin/carddisp.pl?gene=MT-ND2
CNR2	Cannabinoid Receptor 2	Protein Coding	P34972	57	GC01M023870	7.04768	https://www.genecards.org/cgi-bin/carddisp.pl?gene=CNR2
LTB4R2	Leukotriene B4 Receptor 2	Protein Coding	Q9NPC1	54	GC14P051722	7.04491	https://www.genecards.org/cgi-bin/carddisp.pl?gene=LTB4R2
FUT1	Fucosyltransferase 1 (H Blood Group)	Protein Coding	P19526	51	GC19M048748	7.04402	https://www.genecards.org/cgi-bin/carddisp.pl?gene=FUT1
SLCO2A1	Solute Carrier Organic Anion Transporter Family Member 2A1	Protein Coding	Q92959	56	GC03M133932	7.03386	https://www.genecards.org/cgi-bin/carddisp.pl?gene=SLCO2A1
CPQ	Carboxypeptidase Q	Protein Coding	Q9Y646	51	GC08P096645	7.00868	https://www.genecards.org/cgi-bin/carddisp.pl?gene=CPQ
GCKR	Glucokinase Regulator	Protein Coding	Q14397	51	GC02P027496	6.99417	https://www.genecards.org/cgi-bin/carddisp.pl?gene=GCKR
MCOLN1	Mucolipin TRP Cation Channel 1	Protein Coding	Q9GZU1	55	GC19P132117	6.98612	https://www.genecards.org/cgi-bin/carddisp.pl?gene=MCOLN1
HTT	Huntingtin	Protein Coding	P42858	56	GC04P003041	6.98468	https://www.genecards.org/cgi-bin/carddisp.pl?gene=HTT
SEMA3C	Semaphorin 3C	Protein Coding	Q99985	55	GC07M080742	6.97305	https://www.genecards.org/cgi-bin/carddisp.pl?gene=SEMA3C
DAPK2	Death Associated Protein Kinase 2	Protein Coding	Q9UIK4	51	GC15M063907	6.95835	https://www.genecards.org/cgi-bin/carddisp.pl?gene=DAPK2
SLC25A22	Solute Carrier Family 25 Member 22	Protein Coding	Q9H936	54	GC11M013234	6.95052	https://www.genecards.org/cgi-bin/carddisp.pl?gene=SLC25A22
FECH	Ferrochelatase	Protein Coding	P22830	59	GC18M057544	6.9365	https://www.genecards.org/cgi-bin/carddisp.pl?gene=FECH
SLC10A2	Solute Carrier Family 10 Member 2	Protein Coding	Q12908	54	GC13M103043	6.9343	https://www.genecards.org/cgi-bin/carddisp.pl?gene=SLC10A2
LINC01587	Long Intergenic Non-Protein Coding RNA 1587	RNA Gene	Q99440	27	GC04P005524	6.92505	https://www.genecards.org/cgi-bin/carddisp.pl?gene=LINC01587
PRTN3	Proteinase 3	Protein Coding	P24158	59	GC19P000840	6.91631	https://www.genecards.org/cgi-bin/carddisp.pl?gene=PRTN3
MRPS34	Mitochondrial Ribosomal Protein S34	Protein Coding	P82930	48	GC16M001771	6.91517	https://www.genecards.org/cgi-bin/carddisp.pl?gene=MRPS34
MARCKS	Myristoylated Alanine Rich Protein Kinase C Substrate	Protein Coding	P29966	52	GC06P113857	6.89297	https://www.genecards.org/cgi-bin/carddisp.pl?gene=MARCKS
TSPAN8	Tetraspanin 8	Protein Coding	P19075	50	GC12M071125	6.88065	https://www.genecards.org/cgi-bin/carddisp.pl?gene=TSPAN8
TLR1	Toll Like Receptor 1	Protein Coding	Q15399	60	GC04M038793	6.86555	https://www.genecards.org/cgi-bin/carddisp.pl?gene=TLR1
TUB	TUB Bipartite Transcription Factor	Protein Coding	P50607	56	GC11P008019	6.8603	https://www.genecards.org/cgi-bin/carddisp.pl?gene=TUB
LAP3	Leucine Aminopeptidase 3	Protein Coding	P28838	54	GC04P026887	6.84488	https://www.genecards.org/cgi-bin/carddisp.pl?gene=LAP3
TLX1NB	TLX1 Neighbor	RNA Gene	P0CAT3	32	GC10M101090	6.84289	https://www.genecards.org/cgi-bin/carddisp.pl?gene=TLX1NB
MIR655	MicroRNA 655	RNA Gene		20	GC14P119085	6.84179	https://www.genecards.org/cgi-bin/carddisp.pl?gene=MIR655
PRPF4	Pre-MRNA Splicing Tri-SnRNP Complex Factor PRPF4	Protein Coding	O43172	52	GC09P113275	6.83596	https://www.genecards.org/cgi-bin/carddisp.pl?gene=PRPF4
SIRT5	Sirtuin 5	Protein Coding	Q9NXA8	58	GC06P013574	6.81375	https://www.genecards.org/cgi-bin/carddisp.pl?gene=SIRT5
AQP7	Aquaporin 7	Protein Coding	O14520	54	GC09M033384	6.81303	https://www.genecards.org/cgi-bin/carddisp.pl?gene=AQP7
RPL23	Ribosomal Protein L23	Protein Coding	P62829	52	GC17M038847	6.79699	https://www.genecards.org/cgi-bin/carddisp.pl?gene=RPL23
DAPK3	Death Associated Protein Kinase 3	Protein Coding	O43293	54	GC19M003958	6.79304	https://www.genecards.org/cgi-bin/carddisp.pl?gene=DAPK3
GPX6	Glutathione Peroxidase 6	Protein Coding	P59796	46	GC06M028503	6.78768	https://www.genecards.org/cgi-bin/carddisp.pl?gene=GPX6
SULT1A3	Sulfotransferase Family 1A Member 3	Protein Coding	P0DMM9	47	GC16P030199	6.777	https://www.genecards.org/cgi-bin/carddisp.pl?gene=SULT1A3
CCT5	Chaperonin Containing TCP1 Subunit 5	Protein Coding	P48643	56	GC05P010249	6.76565	https://www.genecards.org/cgi-bin/carddisp.pl?gene=CCT5
GCLM	Glutamate-Cysteine Ligase Modifier Subunit	Protein Coding	P48507	54	GC01M093885	6.72796	https://www.genecards.org/cgi-bin/carddisp.pl?gene=GCLM
ERAS	ES Cell Expressed Ras	Protein Coding	Q7Z444	43	GC0XP059291	6.72548	https://www.genecards.org/cgi-bin/carddisp.pl?gene=ERAS
GLRX	Glutaredoxin	Protein Coding	P35754	55	GC05M095752	6.72371	https://www.genecards.org/cgi-bin/carddisp.pl?gene=GLRX
NCK1-DT	NCK1 Divergent Transcript	RNA Gene		19	GC03M136836	6.719	https://www.genecards.org/cgi-bin/carddisp.pl?gene=NCK1-DT
KCNJ5	Potassium Inwardly Rectifying Channel Subfamily J Member 5	Protein Coding	P48544	60	GC11P128891	6.70753	https://www.genecards.org/cgi-bin/carddisp.pl?gene=KCNJ5
UPP1	Uridine Phosphorylase 1	Protein Coding	Q16831	54	GC07P048088	6.69837	https://www.genecards.org/cgi-bin/carddisp.pl?gene=UPP1
C5AR1	Complement C5a Receptor 1	Protein Coding	P21730	58	GC19P047290	6.69592	https://www.genecards.org/cgi-bin/carddisp.pl?gene=C5AR1
GSTO1	Glutathione S-Transferase Omega 1	Protein Coding	P78417	57	GC10P104235	6.69404	https://www.genecards.org/cgi-bin/carddisp.pl?gene=GSTO1
FDXR	Ferredoxin Reductase	Protein Coding	P22570	58	GC17M074862	6.69003	https://www.genecards.org/cgi-bin/carddisp.pl?gene=FDXR
LPA	Lipoprotein(A)	Protein Coding	P08519	54	GC06M160531	6.67967	https://www.genecards.org/cgi-bin/carddisp.pl?gene=LPA
NXF1	Nuclear RNA Export Factor 1	Protein Coding	Q9UBU9	52	GC11M132689	6.66971	https://www.genecards.org/cgi-bin/carddisp.pl?gene=NXF1
PDLIM2	PDZ And LIM Domain 2	Protein Coding	Q96JY6	48	GC08P022578	6.66884	https://www.genecards.org/cgi-bin/carddisp.pl?gene=PDLIM2
CGB3	Chorionic Gonadotropin Subunit Beta 3	Protein Coding	P0DN86	45	GC19M101266	6.66589	https://www.genecards.org/cgi-bin/carddisp.pl?gene=CGB3
CARMN	Cardiac Mesoderm Enhancer-Associated Non-Coding RNA	RNA Gene		27	GC05P149397	6.66545	https://www.genecards.org/cgi-bin/carddisp.pl?gene=CARMN
MIR410	MicroRNA 410	RNA Gene		26	GC14P119070	6.66181	https://www.genecards.org/cgi-bin/carddisp.pl?gene=MIR410
ABCF1	ATP Binding Cassette Subfamily F Member 1	Protein Coding	Q8NE71	54	GC06P030571	6.64808	https://www.genecards.org/cgi-bin/carddisp.pl?gene=ABCF1
AGXT	Alanine--Glyoxylate Aminotransferase	Protein Coding	P21549	58	GC02P240868	6.60236	https://www.genecards.org/cgi-bin/carddisp.pl?gene=AGXT
RNF146	Ring Finger Protein 146	Protein Coding	Q9NTX7	48	GC06P127266	6.5961	https://www.genecards.org/cgi-bin/carddisp.pl?gene=RNF146
MIR552	MicroRNA 552	RNA Gene		22	GC01M034669	6.59552	https://www.genecards.org/cgi-bin/carddisp.pl?gene=MIR552
DUSP19	Dual Specificity Phosphatase 19	Protein Coding	Q8WTR2	50	GC02P183078	6.59527	https://www.genecards.org/cgi-bin/carddisp.pl?gene=DUSP19
HRH1	Histamine Receptor H1	Protein Coding	P35367	58	GC03P024228	6.57496	https://www.genecards.org/cgi-bin/carddisp.pl?gene=HRH1
HCK	HCK Proto-Oncogene, Src Family Tyrosine Kinase	Protein Coding	P08631	61	GC20P032052	6.56702	https://www.genecards.org/cgi-bin/carddisp.pl?gene=HCK
ABCB8	ATP Binding Cassette Subfamily B Member 8	Protein Coding	Q9NUT2	52	GC07P151028	6.56116	https://www.genecards.org/cgi-bin/carddisp.pl?gene=ABCB8
GSTM4	Glutathione S-Transferase Mu 4	Protein Coding	Q03013	50	GC01P109933	6.54109	https://www.genecards.org/cgi-bin/carddisp.pl?gene=GSTM4
MAP4	Microtubule Associated Protein 4	Protein Coding	P27816	52	GC03M047850	6.52907	https://www.genecards.org/cgi-bin/carddisp.pl?gene=MAP4
CD209	CD209 Molecule	Protein Coding	Q9NNX6	56	GC19M007739	6.51417	https://www.genecards.org/cgi-bin/carddisp.pl?gene=CD209
PRDX4	Peroxiredoxin 4	Protein Coding	Q13162	53	GC0XP023665	6.49798	https://www.genecards.org/cgi-bin/carddisp.pl?gene=PRDX4
STOM	Stomatin	Protein Coding	P27105	54	GC09M121338	6.48008	https://www.genecards.org/cgi-bin/carddisp.pl?gene=STOM
FLOT1	Flotillin 1	Protein Coding	O75955	54	GC06M100225	6.45536	https://www.genecards.org/cgi-bin/carddisp.pl?gene=FLOT1
EPIC1	Epigenetically Induced MYC Interacting LncRNA 1	RNA Gene		12	GC22P081777	6.42507	https://www.genecards.org/cgi-bin/carddisp.pl?gene=EPIC1
RAB11A	RAB11A, Member RAS Oncogene Family	Protein Coding	P62491	58	GC15P175678	6.41845	https://www.genecards.org/cgi-bin/carddisp.pl?gene=RAB11A
MIR758	MicroRNA 758	RNA Gene		20	GC14P119089	6.40185	https://www.genecards.org/cgi-bin/carddisp.pl?gene=MIR758
SLC35A2	Solute Carrier Family 35 Member A2	Protein Coding	P78381	52	GC0XM048903	6.39932	https://www.genecards.org/cgi-bin/carddisp.pl?gene=SLC35A2
ABCG1	ATP Binding Cassette Subfamily G Member 1	Protein Coding	P45844	56	GC21P042199	6.39577	https://www.genecards.org/cgi-bin/carddisp.pl?gene=ABCG1
NEFL	Neurofilament Light Chain	Protein Coding	P07196	58	GC08M024950	6.38749	https://www.genecards.org/cgi-bin/carddisp.pl?gene=NEFL
NALT1	NOTCH1 Associated LncRNA In T Cell Acute Lymphoblastic Leukemia 1	RNA Gene		21	GC09P147106	6.36526	https://www.genecards.org/cgi-bin/carddisp.pl?gene=NALT1
GSTA2	Glutathione S-Transferase Alpha 2	Protein Coding	P09210	46	GC06M052750	6.36	https://www.genecards.org/cgi-bin/carddisp.pl?gene=GSTA2
PATZ1	POZ/BTB And AT Hook Containing Zinc Finger 1	Protein Coding	Q9HBE1	50	GC22M031325	6.35781	https://www.genecards.org/cgi-bin/carddisp.pl?gene=PATZ1
AQP9	Aquaporin 9	Protein Coding	O43315	54	GC15P058138	6.34341	https://www.genecards.org/cgi-bin/carddisp.pl?gene=AQP9
KCNQ2	Potassium Voltage-Gated Channel Subfamily Q Member 2	Protein Coding	O43526	60	GC20M063400	6.34186	https://www.genecards.org/cgi-bin/carddisp.pl?gene=KCNQ2
TXN2	Thioredoxin 2	Protein Coding	Q99757	55	GC22M036467	6.32893	https://www.genecards.org/cgi-bin/carddisp.pl?gene=TXN2
FABP6	Fatty Acid Binding Protein 6	Protein Coding	P51161	53	GC05P160187	6.32763	https://www.genecards.org/cgi-bin/carddisp.pl?gene=FABP6
CES2	Carboxylesterase 2	Protein Coding	O00748	55	GC16P066934	6.30772	https://www.genecards.org/cgi-bin/carddisp.pl?gene=CES2
IRX2-DT	IRX2 Divergent Transcript	RNA Gene	Q86SI9	33	GC05P002751	6.29924	https://www.genecards.org/cgi-bin/carddisp.pl?gene=IRX2-DT
SLC5A7	Solute Carrier Family 5 Member 7	Protein Coding	Q9GZV3	55	GC02P107969	6.25683	https://www.genecards.org/cgi-bin/carddisp.pl?gene=SLC5A7
PRRX1	Paired Related Homeobox 1	Protein Coding	P54821	53	GC01P170662	6.24994	https://www.genecards.org/cgi-bin/carddisp.pl?gene=PRRX1
CD8B	CD8 Subunit Beta	Protein Coding	P10966	54	GC02M086815	6.24525	https://www.genecards.org/cgi-bin/carddisp.pl?gene=CD8B
NOB1	NIN1 (RPN12) Binding Protein 1 Homolog	Protein Coding	Q9ULX3	47	GC16M073793	6.19963	https://www.genecards.org/cgi-bin/carddisp.pl?gene=NOB1
RPS13	Ribosomal Protein S13	Protein Coding	P62277	52	GC11M018011	6.19134	https://www.genecards.org/cgi-bin/carddisp.pl?gene=RPS13
MIR641	MicroRNA 641	RNA Gene		17	GC19M040282	6.18594	https://www.genecards.org/cgi-bin/carddisp.pl?gene=MIR641
CAPRIN2	Caprin Family Member 2	Protein Coding	Q6IMN6	43	GC12M030709	6.18157	https://www.genecards.org/cgi-bin/carddisp.pl?gene=CAPRIN2
IL23R	Interleukin 23 Receptor	Protein Coding	Q5VWK5	56	GC01P067138	6.17389	https://www.genecards.org/cgi-bin/carddisp.pl?gene=IL23R
GUCY2D	Guanylate Cyclase 2D, Retinal	Protein Coding	Q02846	57	GC17P008002	6.16785	https://www.genecards.org/cgi-bin/carddisp.pl?gene=GUCY2D
GP1BA	Glycoprotein Ib Platelet Subunit Alpha	Protein Coding	P07359	59	GC17P004932	6.15934	https://www.genecards.org/cgi-bin/carddisp.pl?gene=GP1BA
DEFA5	Defensin Alpha 5	Protein Coding	Q01523	48	GC08M007057	6.14376	https://www.genecards.org/cgi-bin/carddisp.pl?gene=DEFA5
TAT	Tyrosine Aminotransferase	Protein Coding	P17735	57	GC16M071565	6.14358	https://www.genecards.org/cgi-bin/carddisp.pl?gene=TAT
MSBP1	Minisatellite Binding Protein 1	Protein Coding		10	GC00U990213	6.14256	https://www.genecards.org/cgi-bin/carddisp.pl?gene=MSBP1
PHF19	PHD Finger Protein 19	Protein Coding	Q5T6S3	50	GC09M120855	6.12289	https://www.genecards.org/cgi-bin/carddisp.pl?gene=PHF19
HOXA1	Homeobox A1	Protein Coding	P49639	54	GC07M027092	6.12225	https://www.genecards.org/cgi-bin/carddisp.pl?gene=HOXA1
PPP5C	Protein Phosphatase 5 Catalytic Subunit	Protein Coding	P53041	57	GC19P133275	6.11654	https://www.genecards.org/cgi-bin/carddisp.pl?gene=PPP5C
ATP2A3	ATPase Sarcoplasmic/Endoplasmic Reticulum Ca2+ Transporting 3	Protein Coding	Q93084	54	GC17M003923	6.10324	https://www.genecards.org/cgi-bin/carddisp.pl?gene=ATP2A3
NUDT15	Nudix Hydrolase 15	Protein Coding	Q9NV35	48	GC13P048037	6.10044	https://www.genecards.org/cgi-bin/carddisp.pl?gene=NUDT15
ONECUT1	One Cut Homeobox 1	Protein Coding	Q9UBC0	53	GC15M155252	6.08439	https://www.genecards.org/cgi-bin/carddisp.pl?gene=ONECUT1
PRP4K	Pre-MRNA Processing Factor Kinase PRP4K	Protein Coding	Q13523	45	GC06P004021	6.06782	https://www.genecards.org/cgi-bin/carddisp.pl?gene=PRP4K
TMEM97	Transmembrane Protein 97	Protein Coding	Q5BJF2	47	GC17P028319	6.06089	https://www.genecards.org/cgi-bin/carddisp.pl?gene=TMEM97
TBXAS1	Thromboxane A Synthase 1	Protein Coding	P24557	61	GC07P139777	6.06021	https://www.genecards.org/cgi-bin/carddisp.pl?gene=TBXAS1
LIMS1	LIM Zinc Finger Domain Containing 1	Protein Coding	P48059	52	GC02P108534	6.05924	https://www.genecards.org/cgi-bin/carddisp.pl?gene=LIMS1
NOLC1	Nucleolar And Coiled-Body Phosphoprotein 1	Protein Coding	Q14978	50	GC10P102152	6.05238	https://www.genecards.org/cgi-bin/carddisp.pl?gene=NOLC1
SNORD43	Small Nucleolar RNA, C/D Box 43	RNA Gene		17	GC22M083303	6.04729	https://www.genecards.org/cgi-bin/carddisp.pl?gene=SNORD43
MIR153-1	MicroRNA 153-1	RNA Gene		26	GC02M219294	6.04677	https://www.genecards.org/cgi-bin/carddisp.pl?gene=MIR153-1
CES1	Carboxylesterase 1	Protein Coding	P23141	61	GC16M055836	5.99335	https://www.genecards.org/cgi-bin/carddisp.pl?gene=CES1
OAT	Ornithine Aminotransferase	Protein Coding	P04181	60	GC10M124397	5.99222	https://www.genecards.org/cgi-bin/carddisp.pl?gene=OAT
ABCB9	ATP Binding Cassette Subfamily B Member 9	Protein Coding	Q9NP78	50	GC12M124320	5.98442	https://www.genecards.org/cgi-bin/carddisp.pl?gene=ABCB9
IMPDH1	Inosine Monophosphate Dehydrogenase 1	Protein Coding	P20839	60	GC07M128392	5.97101	https://www.genecards.org/cgi-bin/carddisp.pl?gene=IMPDH1
HSD17B8	Hydroxysteroid 17-Beta Dehydrogenase 8	Protein Coding	Q92506	48	GC06P156300	5.95101	https://www.genecards.org/cgi-bin/carddisp.pl?gene=HSD17B8
SCP2	Sterol Carrier Protein 2	Protein Coding	P22307	58	GC01P052927	5.94414	https://www.genecards.org/cgi-bin/carddisp.pl?gene=SCP2
RPL36	Ribosomal Protein L36	Protein Coding	Q9Y3U8	50	GC19P005674	5.92296	https://www.genecards.org/cgi-bin/carddisp.pl?gene=RPL36
MEIS1	Meis Homeobox 1	Protein Coding	O00470	54	GC02P066433	5.90528	https://www.genecards.org/cgi-bin/carddisp.pl?gene=MEIS1
CCN3	Cellular Communication Network Factor 3	Protein Coding	P48745	51	GC08P119416	5.90485	https://www.genecards.org/cgi-bin/carddisp.pl?gene=CCN3
RAB6C	RAB6C, Member RAS Oncogene Family	Protein Coding	Q9H0N0	40	GC02P129979	5.89515	https://www.genecards.org/cgi-bin/carddisp.pl?gene=RAB6C
POMGNT2	Protein O-Linked Mannose N-Acetylglucosaminyltransferase 2 (Beta 1,4-)	Protein Coding	Q8NAT1	50	GC03M043121	5.87075	https://www.genecards.org/cgi-bin/carddisp.pl?gene=POMGNT2
SULF2	Sulfatase 2	Protein Coding	Q8IWU5	50	GC20M047656	5.86824	https://www.genecards.org/cgi-bin/carddisp.pl?gene=SULF2
PPP1R15A	Protein Phosphatase 1 Regulatory Subunit 15A	Protein Coding	O75807	52	GC19P048872	5.86113	https://www.genecards.org/cgi-bin/carddisp.pl?gene=PPP1R15A
PCDH10	Protocadherin 10	Protein Coding	Q9P2E7	52	GC04P133149	5.85714	https://www.genecards.org/cgi-bin/carddisp.pl?gene=PCDH10
SART3	Spliceosome Associated Factor 3, U4/U6 Recycling Protein	Protein Coding	Q15020	45	GC12M108522	5.83076	https://www.genecards.org/cgi-bin/carddisp.pl?gene=SART3
GSTO2	Glutathione S-Transferase Omega 2	Protein Coding	Q9H4Y5	52	GC10P104268	5.82586	https://www.genecards.org/cgi-bin/carddisp.pl?gene=GSTO2
PEX5	Peroxisomal Biogenesis Factor 5	Protein Coding	P50542	57	GC12P046803	5.82217	https://www.genecards.org/cgi-bin/carddisp.pl?gene=PEX5
CYP51A1	Cytochrome P450 Family 51 Subfamily A Member 1	Protein Coding	Q16850	55	GC07M092112	5.80983	https://www.genecards.org/cgi-bin/carddisp.pl?gene=CYP51A1
GGPS1	Geranylgeranyl Diphosphate Synthase 1	Protein Coding	O95749	56	GC01P235327	5.80484	https://www.genecards.org/cgi-bin/carddisp.pl?gene=GGPS1
TUBB4B	Tubulin Beta 4B Class IVb	Protein Coding	P68371	56	GC09P137241	5.80004	https://www.genecards.org/cgi-bin/carddisp.pl?gene=TUBB4B
RAB5A	RAB5A, Member RAS Oncogene Family	Protein Coding	P20339	57	GC03P024432	5.7694	https://www.genecards.org/cgi-bin/carddisp.pl?gene=RAB5A
PLAC8	Placenta Associated 8	Protein Coding	Q9NZF1	43	GC04M083090	5.766	https://www.genecards.org/cgi-bin/carddisp.pl?gene=PLAC8
TMEM243	Transmembrane Protein 243	Protein Coding	Q9BU79	36	GC07M087196	5.75882	https://www.genecards.org/cgi-bin/carddisp.pl?gene=TMEM243
IL23A	Interleukin 23 Subunit Alpha	Protein Coding	Q9NPF7	51	GC12P065392	5.75078	https://www.genecards.org/cgi-bin/carddisp.pl?gene=IL23A
TRPC5	Transient Receptor Potential Cation Channel Subfamily C Member 5	Protein Coding	Q9UL62	52	GC0XM111774	5.7418	https://www.genecards.org/cgi-bin/carddisp.pl?gene=TRPC5
ASCL2	Achaete-Scute Family BHLH Transcription Factor 2	Protein Coding	Q99929	45	GC11M013313	5.72714	https://www.genecards.org/cgi-bin/carddisp.pl?gene=ASCL2
CALM1	Calmodulin 1	Protein Coding	P0DP23	58	GC14P090396	5.69058	https://www.genecards.org/cgi-bin/carddisp.pl?gene=CALM1
ALOX5AP	Arachidonate 5-Lipoxygenase Activating Protein	Protein Coding	P20292	56	GC13P030713	5.68622	https://www.genecards.org/cgi-bin/carddisp.pl?gene=ALOX5AP
GNLY	Granulysin	Protein Coding	P22749	49	GC02P085685	5.68296	https://www.genecards.org/cgi-bin/carddisp.pl?gene=GNLY
CCNT1	Cyclin T1	Protein Coding	O60563	51	GC12M048688	5.67802	https://www.genecards.org/cgi-bin/carddisp.pl?gene=CCNT1
CHRM1	Cholinergic Receptor Muscarinic 1	Protein Coding	P11229	58	GC11M132699	5.66587	https://www.genecards.org/cgi-bin/carddisp.pl?gene=CHRM1
SLC18A2	Solute Carrier Family 18 Member A2	Protein Coding	Q05940	59	GC10P117241	5.65767	https://www.genecards.org/cgi-bin/carddisp.pl?gene=SLC18A2
B4GALT1	Beta-1,4-Galactosyltransferase 1	Protein Coding	P15291	58	GC09M033100	5.65246	https://www.genecards.org/cgi-bin/carddisp.pl?gene=B4GALT1
PDE3B	Phosphodiesterase 3B	Protein Coding	Q13370	55	GC11P014643	5.65216	https://www.genecards.org/cgi-bin/carddisp.pl?gene=PDE3B
KCNA5	Potassium Voltage-Gated Channel Subfamily A Member 5	Protein Coding	P22460	57	GC12P005043	5.61712	https://www.genecards.org/cgi-bin/carddisp.pl?gene=KCNA5
UNC45A	Unc-45 Myosin Chaperone A	Protein Coding	Q9H3U1	50	GC15P176309	5.61464	https://www.genecards.org/cgi-bin/carddisp.pl?gene=UNC45A
CGB7	Chorionic Gonadotropin Subunit Beta 7	Protein Coding	P0DN87	41	GC19M049054	5.60479	https://www.genecards.org/cgi-bin/carddisp.pl?gene=CGB7
DEFB103B	Defensin Beta 103B	Protein Coding	P81534	37	GC08M007430	5.59147	https://www.genecards.org/cgi-bin/carddisp.pl?gene=DEFB103B
TRIB2	Tribbles Pseudokinase 2	Protein Coding	Q92519	50	GC02P012742	5.58606	https://www.genecards.org/cgi-bin/carddisp.pl?gene=TRIB2
BATF2	Basic Leucine Zipper ATF-Like Transcription Factor 2	Protein Coding	Q8N1L9	41	GC11M064987	5.57996	https://www.genecards.org/cgi-bin/carddisp.pl?gene=BATF2
HSPA1L	Heat Shock Protein Family A (Hsp70) Member 1 Like	Protein Coding	P34931	56	GC06M031809	5.57666	https://www.genecards.org/cgi-bin/carddisp.pl?gene=HSPA1L
WDR1	WD Repeat Domain 1	Protein Coding	O75083	52	GC04M010073	5.56261	https://www.genecards.org/cgi-bin/carddisp.pl?gene=WDR1
ATP5F1B	ATP Synthase F1 Subunit Beta	Protein Coding	P06576	58	GC12M059859	5.55835	https://www.genecards.org/cgi-bin/carddisp.pl?gene=ATP5F1B
EPS8	EGFR Pathway Substrate 8, Signaling Adaptor	Protein Coding	Q12929	56	GC12M033190	5.54342	https://www.genecards.org/cgi-bin/carddisp.pl?gene=EPS8
DARS1	Aspartyl-TRNA Synthetase 1	Protein Coding	P14868	56	GC02M135905	5.53477	https://www.genecards.org/cgi-bin/carddisp.pl?gene=DARS1
TRN-GTT2-1	TRNA-Asn (Anticodon GTT) 2-1	RNA Gene		13	GC01P170100	5.5098	https://www.genecards.org/cgi-bin/carddisp.pl?gene=TRN-GTT2-1
SLC15A1	Solute Carrier Family 15 Member 1	Protein Coding	P46059	54	GC13M098683	5.50798	https://www.genecards.org/cgi-bin/carddisp.pl?gene=SLC15A1
CSPG4	Chondroitin Sulfate Proteoglycan 4	Protein Coding	Q6UVK1	59	GC15M075674	5.50339	https://www.genecards.org/cgi-bin/carddisp.pl?gene=CSPG4
CDC16	Cell Division Cycle 16	Protein Coding	Q13042	53	GC13P114234	5.48113	https://www.genecards.org/cgi-bin/carddisp.pl?gene=CDC16
TRIB1	Tribbles Pseudokinase 1	Protein Coding	Q96RU8	48	GC08P125430	5.47867	https://www.genecards.org/cgi-bin/carddisp.pl?gene=TRIB1
RNF217-AS1	RNF217 Antisense RNA 1 (Head To Head)	RNA Gene		20	GC06M124563	5.47481	https://www.genecards.org/cgi-bin/carddisp.pl?gene=RNF217-AS1
LIPA	Lipase A, Lysosomal Acid Type	Protein Coding	P38571	61	GC10M089213	5.47042	https://www.genecards.org/cgi-bin/carddisp.pl?gene=LIPA
CACUL1	CDK2 Associated Cullin Domain 1	Protein Coding	Q86Y37	41	GC10M118674	5.45433	https://www.genecards.org/cgi-bin/carddisp.pl?gene=CACUL1
DCTD	DCMP Deaminase	Protein Coding	P32321	51	GC04M182890	5.43042	https://www.genecards.org/cgi-bin/carddisp.pl?gene=DCTD
PARG	Poly(ADP-Ribose) Glycohydrolase	Protein Coding	Q86W56	54	GC10M049818	5.42131	https://www.genecards.org/cgi-bin/carddisp.pl?gene=PARG
ADORA3	Adenosine A3 Receptor	Protein Coding	P0DMS8	55	GC01M111499	5.42035	https://www.genecards.org/cgi-bin/carddisp.pl?gene=ADORA3
MCCC1	Methylcrotonyl-CoA Carboxylase Subunit 1	Protein Coding	Q96RQ3	56	GC03M183015	5.41728	https://www.genecards.org/cgi-bin/carddisp.pl?gene=MCCC1
RPN2	Ribophorin II	Protein Coding	P04844	51	GC20P037178	5.40797	https://www.genecards.org/cgi-bin/carddisp.pl?gene=RPN2
CYP4B1	Cytochrome P450 Family 4 Subfamily B Member 1	Protein Coding	P13584	51	GC01P046757	5.39879	https://www.genecards.org/cgi-bin/carddisp.pl?gene=CYP4B1
DSE	Dermatan Sulfate Epimerase	Protein Coding	Q9UL01	50	GC06P157783	5.39854	https://www.genecards.org/cgi-bin/carddisp.pl?gene=DSE
BAALC	BAALC Binder Of MAP3K1 And KLF4	Protein Coding	Q8WXS3	45	GC08P103285	5.3852	https://www.genecards.org/cgi-bin/carddisp.pl?gene=BAALC
CNDP2	Carnosine Dipeptidase 2	Protein Coding	Q96KP4	53	GC18P074495	5.37396	https://www.genecards.org/cgi-bin/carddisp.pl?gene=CNDP2
MASP1	MBL Associated Serine Protease 1	Protein Coding	P48740	60	GC03M187216	5.36439	https://www.genecards.org/cgi-bin/carddisp.pl?gene=MASP1
TAGLN2	Transgelin 2	Protein Coding	P37802	53	GC01M159918	5.34437	https://www.genecards.org/cgi-bin/carddisp.pl?gene=TAGLN2
ABCC9	ATP Binding Cassette Subfamily C Member 9	Protein Coding	O60706	56	GC12M021797	5.33569	https://www.genecards.org/cgi-bin/carddisp.pl?gene=ABCC9
HOXB4	Homeobox B4	Protein Coding	P17483	51	GC17M048575	5.32683	https://www.genecards.org/cgi-bin/carddisp.pl?gene=HOXB4
PPP1R10	Protein Phosphatase 1 Regulatory Subunit 10	Protein Coding	Q96QC0	50	GC06M030600	5.32253	https://www.genecards.org/cgi-bin/carddisp.pl?gene=PPP1R10
BGLT3	Beta Globin Locus Transcript 3	RNA Gene		20	GC11M013432	5.27986	https://www.genecards.org/cgi-bin/carddisp.pl?gene=BGLT3
CYP4F2	Cytochrome P450 Family 4 Subfamily F Member 2	Protein Coding	P78329	56	GC19M015878	5.27898	https://www.genecards.org/cgi-bin/carddisp.pl?gene=CYP4F2
DPP9	Dipeptidyl Peptidase 9	Protein Coding	Q86TI2	53	GC19M100035	5.27627	https://www.genecards.org/cgi-bin/carddisp.pl?gene=DPP9
GSTM2	Glutathione S-Transferase Mu 2	Protein Coding	P28161	52	GC01P109668	5.2722	https://www.genecards.org/cgi-bin/carddisp.pl?gene=GSTM2
UFM1	Ubiquitin Fold Modifier 1	Protein Coding	P61960	52	GC13P038349	5.27097	https://www.genecards.org/cgi-bin/carddisp.pl?gene=UFM1
LBP	Lipopolysaccharide Binding Protein	Protein Coding	P18428	55	GC20P038346	5.25543	https://www.genecards.org/cgi-bin/carddisp.pl?gene=LBP
VTRNA1-2	Vault RNA 1-2	RNA Gene		13	GC05P156894	5.24511	https://www.genecards.org/cgi-bin/carddisp.pl?gene=VTRNA1-2
RFX1	Regulatory Factor X1	Protein Coding	P22670	51	GC19M013961	5.22532	https://www.genecards.org/cgi-bin/carddisp.pl?gene=RFX1
CANT1	Calcium Activated Nucleotidase 1	Protein Coding	Q8WVQ1	56	GC17M090491	5.22488	https://www.genecards.org/cgi-bin/carddisp.pl?gene=CANT1
HESX1	HESX Homeobox 1	Protein Coding	Q9UBX0	50	GC03M057207	5.2196	https://www.genecards.org/cgi-bin/carddisp.pl?gene=HESX1
PRKCH	Protein Kinase C Eta	Protein Coding	P24723	61	GC14P061187	5.21951	https://www.genecards.org/cgi-bin/carddisp.pl?gene=PRKCH
SEC14L2	SEC14 Like Lipid Binding 2	Protein Coding	O76054	51	GC22P030396	5.20591	https://www.genecards.org/cgi-bin/carddisp.pl?gene=SEC14L2
AGPS	Alkylglycerone Phosphate Synthase	Protein Coding	O00116	55	GC02P177392	5.2027	https://www.genecards.org/cgi-bin/carddisp.pl?gene=AGPS
MIR1294	MicroRNA 1294	RNA Gene		19	GC05P154347	5.19673	https://www.genecards.org/cgi-bin/carddisp.pl?gene=MIR1294
ST3GAL5	ST3 Beta-Galactoside Alpha-2,3-Sialyltransferase 5	Protein Coding	Q9UNP4	59	GC02M085847	5.16603	https://www.genecards.org/cgi-bin/carddisp.pl?gene=ST3GAL5
TUBB2B	Tubulin Beta 2B Class IIb	Protein Coding	Q9BVA1	56	GC06M003950	5.16194	https://www.genecards.org/cgi-bin/carddisp.pl?gene=TUBB2B
SLC4A4	Solute Carrier Family 4 Member 4	Protein Coding	Q9Y6R1	59	GC04P071063	5.15287	https://www.genecards.org/cgi-bin/carddisp.pl?gene=SLC4A4
LOC111674472	DNase I Hypersensitive Sites In Introns 16 And 17a Of CFTR	Functional Element		9	GC07P117607	5.13817	https://www.genecards.org/cgi-bin/carddisp.pl?gene=LOC111674472
PYGO2	Pygopus Family PHD Finger 2	Protein Coding	Q9BRQ0	47	GC01M154957	5.13402	https://www.genecards.org/cgi-bin/carddisp.pl?gene=PYGO2
TUBB4A	Tubulin Beta 4A Class IVa	Protein Coding	P04350	59	GC19M100096	5.13208	https://www.genecards.org/cgi-bin/carddisp.pl?gene=TUBB4A
LNX1	Ligand Of Numb-Protein X 1	Protein Coding	Q8TBB1	52	GC04M053459	5.1147	https://www.genecards.org/cgi-bin/carddisp.pl?gene=LNX1
ORM1	Orosomucoid 1	Protein Coding	P02763	52	GC09P114323	5.11371	https://www.genecards.org/cgi-bin/carddisp.pl?gene=ORM1
REPS1	RALBP1 Associated Eps Domain Containing 1	Protein Coding	Q96D71	49	GC06M138903	5.10789	https://www.genecards.org/cgi-bin/carddisp.pl?gene=REPS1
HLF	HLF Transcription Factor, PAR BZIP Family Member	Protein Coding	Q16534	50	GC17P055264	5.09873	https://www.genecards.org/cgi-bin/carddisp.pl?gene=HLF
RBM17	RNA Binding Motif Protein 17	Protein Coding	Q96I25	50	GC10P006089	5.09858	https://www.genecards.org/cgi-bin/carddisp.pl?gene=RBM17
BLVRA	Biliverdin Reductase A	Protein Coding	P53004	56	GC07P043758	5.09554	https://www.genecards.org/cgi-bin/carddisp.pl?gene=BLVRA
A2M	Alpha-2-Macroglobulin	Protein Coding	P01023	59	GC12M009067	5.09426	https://www.genecards.org/cgi-bin/carddisp.pl?gene=A2M
UBE2D3	Ubiquitin Conjugating Enzyme E2 D3	Protein Coding	P61077	56	GC04M102794	5.09193	https://www.genecards.org/cgi-bin/carddisp.pl?gene=UBE2D3
KLRB1	Killer Cell Lectin Like Receptor B1	Protein Coding	Q12918	51	GC12M033104	5.08728	https://www.genecards.org/cgi-bin/carddisp.pl?gene=KLRB1
MCRS1	Microspherule Protein 1	Protein Coding	Q96EZ8	48	GC12M051748	5.08631	https://www.genecards.org/cgi-bin/carddisp.pl?gene=MCRS1
ZNF740	Zinc Finger Protein 740	Protein Coding	Q8NDX6	41	GC12P053180	5.08108	https://www.genecards.org/cgi-bin/carddisp.pl?gene=ZNF740
CLEC7A	C-Type Lectin Domain Containing 7A	Protein Coding	Q9BXN2	58	GC12M033111	5.06132	https://www.genecards.org/cgi-bin/carddisp.pl?gene=CLEC7A
DEFB4A	Defensin Beta 4A	Protein Coding	O15263	48	GC08P010295	5.05776	https://www.genecards.org/cgi-bin/carddisp.pl?gene=DEFB4A
NKX2-8	NK2 Homeobox 8	Protein Coding	O15522	44	GC14M036580	5.04984	https://www.genecards.org/cgi-bin/carddisp.pl?gene=NKX2-8
DPP6	Dipeptidyl Peptidase Like 6	Protein Coding	P42658	57	GC07P153748	5.04917	https://www.genecards.org/cgi-bin/carddisp.pl?gene=DPP6
MIR3178	MicroRNA 3178	RNA Gene		15	GC16M002531	5.03943	https://www.genecards.org/cgi-bin/carddisp.pl?gene=MIR3178
SIVA1	SIVA1 Apoptosis Inducing Factor	Protein Coding	O15304	43	GC14P104753	5.03642	https://www.genecards.org/cgi-bin/carddisp.pl?gene=SIVA1
ICAM3	Intercellular Adhesion Molecule 3	Protein Coding	P32942	54	GC19M100265	5.03166	https://www.genecards.org/cgi-bin/carddisp.pl?gene=ICAM3
COPA	COPI Coat Complex Subunit Alpha	Protein Coding	P53621	55	GC01M160288	5.01844	https://www.genecards.org/cgi-bin/carddisp.pl?gene=COPA
PSMC6	Proteasome 26S Subunit, ATPase 6	Protein Coding	P62333	52	GC14P052707	5.00611	https://www.genecards.org/cgi-bin/carddisp.pl?gene=PSMC6
SCN3A	Sodium Voltage-Gated Channel Alpha Subunit 3	Protein Coding	Q9NY46	60	GC02M165087	5.00496	https://www.genecards.org/cgi-bin/carddisp.pl?gene=SCN3A
NR2E3	Nuclear Receptor Subfamily 2 Group E Member 3	Protein Coding	Q9Y5X4	54	GC15P071792	4.99781	https://www.genecards.org/cgi-bin/carddisp.pl?gene=NR2E3
ZNF165	Zinc Finger Protein 165	Protein Coding	P49910	40	GC06P028080	4.99084	https://www.genecards.org/cgi-bin/carddisp.pl?gene=ZNF165
AMD1	Adenosylmethionine Decarboxylase 1	Protein Coding	P17707	52	GC06P110814	4.97499	https://www.genecards.org/cgi-bin/carddisp.pl?gene=AMD1
UCK2	Uridine-Cytidine Kinase 2	Protein Coding	Q9BZX2	52	GC01P170930	4.96169	https://www.genecards.org/cgi-bin/carddisp.pl?gene=UCK2
SLC20A2	Solute Carrier Family 20 Member 2	Protein Coding	Q08357	58	GC08M042416	4.93185	https://www.genecards.org/cgi-bin/carddisp.pl?gene=SLC20A2
CEACAM4	CEA Cell Adhesion Molecule 4	Protein Coding	O75871	45	GC19M101011	4.91118	https://www.genecards.org/cgi-bin/carddisp.pl?gene=CEACAM4
CARD9	Caspase Recruitment Domain Family Member 9	Protein Coding	Q9H257	58	GC09M136364	4.90837	https://www.genecards.org/cgi-bin/carddisp.pl?gene=CARD9
TM4SF1	Transmembrane 4 L Six Family Member 1	Protein Coding	P30408	43	GC03M149370	4.89314	https://www.genecards.org/cgi-bin/carddisp.pl?gene=TM4SF1
QARS1	Glutaminyl-TRNA Synthetase 1	Protein Coding	P47897	47	GC03M054253	4.88446	https://www.genecards.org/cgi-bin/carddisp.pl?gene=QARS1
CERS2	Ceramide Synthase 2	Protein Coding	Q96G23	55	GC01M150960	4.87553	https://www.genecards.org/cgi-bin/carddisp.pl?gene=CERS2
HOXA4	Homeobox A4	Protein Coding	Q00056	48	GC07M027128	4.87309	https://www.genecards.org/cgi-bin/carddisp.pl?gene=HOXA4
TRIP6	Thyroid Hormone Receptor Interactor 6	Protein Coding	Q15654	48	GC07P100867	4.85628	https://www.genecards.org/cgi-bin/carddisp.pl?gene=TRIP6
ALDH1B1	Aldehyde Dehydrogenase 1 Family Member B1	Protein Coding	P30837	56	GC09P038392	4.85605	https://www.genecards.org/cgi-bin/carddisp.pl?gene=ALDH1B1
MASP2	MBL Associated Serine Protease 2	Protein Coding	O00187	59	GC01M019809	4.84061	https://www.genecards.org/cgi-bin/carddisp.pl?gene=MASP2
CMA1	Chymase 1	Protein Coding	P23946	56	GC14M027988	4.82665	https://www.genecards.org/cgi-bin/carddisp.pl?gene=CMA1
CLCN3	Chloride Voltage-Gated Channel 3	Protein Coding	P51790	57	GC04P169612	4.82527	https://www.genecards.org/cgi-bin/carddisp.pl?gene=CLCN3
DYNC2LI1	Dynein Cytoplasmic 2 Light Intermediate Chain 1	Protein Coding	Q8TCX1	51	GC02P044262	4.8238	https://www.genecards.org/cgi-bin/carddisp.pl?gene=DYNC2LI1
AP2M1	Adaptor Related Protein Complex 2 Subunit Mu 1	Protein Coding	Q96CW1	59	GC03P184174	4.81897	https://www.genecards.org/cgi-bin/carddisp.pl?gene=AP2M1
APOM	Apolipoprotein M	Protein Coding	O95445	51	GC06P156251	4.81162	https://www.genecards.org/cgi-bin/carddisp.pl?gene=APOM
PWAR6	Prader Willi/Angelman Region RNA 6	RNA Gene		18	GC15P025031	4.8058	https://www.genecards.org/cgi-bin/carddisp.pl?gene=PWAR6
TUBB1	Tubulin Beta 1 Class VI	Protein Coding	Q9H4B7	57	GC20P059020	4.80224	https://www.genecards.org/cgi-bin/carddisp.pl?gene=TUBB1
BABAM2-AS1	BABAM2 Antisense RNA 1	RNA Gene		15	GC02M029078	4.78748	https://www.genecards.org/cgi-bin/carddisp.pl?gene=BABAM2-AS1
SNX27	Sorting Nexin 27	Protein Coding	Q96L92	51	GC01P170265	4.78596	https://www.genecards.org/cgi-bin/carddisp.pl?gene=SNX27
DCDC2	Doublecortin Domain Containing 2	Protein Coding	Q9UHG0	51	GC06M024171	4.77691	https://www.genecards.org/cgi-bin/carddisp.pl?gene=DCDC2
ABCD1	ATP Binding Cassette Subfamily D Member 1	Protein Coding	P33897	59	GC0XP153724	4.7726	https://www.genecards.org/cgi-bin/carddisp.pl?gene=ABCD1
MAEL	Maelstrom Spermatogenic Transposon Silencer	Protein Coding	Q96JY0	44	GC01P170964	4.77117	https://www.genecards.org/cgi-bin/carddisp.pl?gene=MAEL
USO1	USO1 Vesicle Transport Factor	Protein Coding	O60763	48	GC04P075724	4.75962	https://www.genecards.org/cgi-bin/carddisp.pl?gene=USO1
SLC5A6	Solute Carrier Family 5 Member 6	Protein Coding	Q9Y289	56	GC02M027201	4.75598	https://www.genecards.org/cgi-bin/carddisp.pl?gene=SLC5A6
GNMT	Glycine N-Methyltransferase	Protein Coding	Q14749	56	GC06P042960	4.73958	https://www.genecards.org/cgi-bin/carddisp.pl?gene=GNMT
GUCA2A	Guanylate Cyclase Activator 2A	Protein Coding	Q02747	48	GC01M042162	4.73682	https://www.genecards.org/cgi-bin/carddisp.pl?gene=GUCA2A
PPP2CB	Protein Phosphatase 2 Catalytic Subunit Beta	Protein Coding	P62714	51	GC08M030951	4.70839	https://www.genecards.org/cgi-bin/carddisp.pl?gene=PPP2CB
TRG-TCC1-1	TRNA-Gly (Anticodon TCC) 1-1	RNA Gene		10	GC19P131997	4.70618	https://www.genecards.org/cgi-bin/carddisp.pl?gene=TRG-TCC1-1
MIR520F	MicroRNA 520f	RNA Gene		15	GC19P053682	4.70406	https://www.genecards.org/cgi-bin/carddisp.pl?gene=MIR520F
MPP1	MAGUK P55 Scaffold Protein 1	Protein Coding	Q00013	51	GC0XM154779	4.70188	https://www.genecards.org/cgi-bin/carddisp.pl?gene=MPP1
SLC22A6	Solute Carrier Family 22 Member 6	Protein Coding	Q4U2R8	56	GC11M132701	4.69661	https://www.genecards.org/cgi-bin/carddisp.pl?gene=SLC22A6
HIRA	Histone Cell Cycle Regulator	Protein Coding	P54198	54	GC22M019330	4.69089	https://www.genecards.org/cgi-bin/carddisp.pl?gene=HIRA
SNORD50A	Small Nucleolar RNA, C/D Box 50A	RNA Gene		19	GC06M085677	4.69059	https://www.genecards.org/cgi-bin/carddisp.pl?gene=SNORD50A
MFSD10	Major Facilitator Superfamily Domain Containing 10	Protein Coding	Q14728	43	GC04M005739	4.68241	https://www.genecards.org/cgi-bin/carddisp.pl?gene=MFSD10
ABCA4	ATP Binding Cassette Subfamily A Member 4	Protein Coding	P78363	57	GC01M093992	4.67809	https://www.genecards.org/cgi-bin/carddisp.pl?gene=ABCA4
SRGN	Serglycin	Protein Coding	P10124	48	GC10P069092	4.65614	https://www.genecards.org/cgi-bin/carddisp.pl?gene=SRGN
DRD3	Dopamine Receptor D3	Protein Coding	P35462	56	GC03M114128	4.64835	https://www.genecards.org/cgi-bin/carddisp.pl?gene=DRD3
NRL	Neural Retina Leucine Zipper	Protein Coding	P54845	51	GC14M024078	4.63609	https://www.genecards.org/cgi-bin/carddisp.pl?gene=NRL
ROMO1	Reactive Oxygen Species Modulator 1	Protein Coding	P60602	41	GC20P035699	4.62449	https://www.genecards.org/cgi-bin/carddisp.pl?gene=ROMO1
SUCLG1	Succinate-CoA Ligase GDP/ADP-Forming Subunit Alpha	Protein Coding	P53597	57	GC02M084423	4.61632	https://www.genecards.org/cgi-bin/carddisp.pl?gene=SUCLG1
ARF4	ADP Ribosylation Factor 4	Protein Coding	P18085	52	GC03M057572	4.59912	https://www.genecards.org/cgi-bin/carddisp.pl?gene=ARF4
ERLIN2	ER Lipid Raft Associated 2	Protein Coding	O94905	55	GC08P037736	4.59853	https://www.genecards.org/cgi-bin/carddisp.pl?gene=ERLIN2
MIR4286	MicroRNA 4286	RNA Gene		20	GC08P010666	4.59414	https://www.genecards.org/cgi-bin/carddisp.pl?gene=MIR4286
ST8SIA4	ST8 Alpha-N-Acetyl-Neuraminide Alpha-2,8-Sialyltransferase 4	Protein Coding	Q92187	50	GC05M100806	4.57934	https://www.genecards.org/cgi-bin/carddisp.pl?gene=ST8SIA4
EBP	EBP Cholestenol Delta-Isomerase	Protein Coding	Q15125	55	GC0XP048521	4.57619	https://www.genecards.org/cgi-bin/carddisp.pl?gene=EBP
RORC	RAR Related Orphan Receptor C	Protein Coding	P51449	55	GC01M151806	4.57482	https://www.genecards.org/cgi-bin/carddisp.pl?gene=RORC
NAGA	Alpha-N-Acetylgalactosaminidase	Protein Coding	P17050	58	GC22M042058	4.56839	https://www.genecards.org/cgi-bin/carddisp.pl?gene=NAGA
MED15	Mediator Complex Subunit 15	Protein Coding	Q96RN5	51	GC22P080879	4.55641	https://www.genecards.org/cgi-bin/carddisp.pl?gene=MED15
MIR548D1	MicroRNA 548d-1	RNA Gene		17	GC08M123348	4.54625	https://www.genecards.org/cgi-bin/carddisp.pl?gene=MIR548D1
MIR1290	MicroRNA 1290	RNA Gene		20	GC01M018897	4.50239	https://www.genecards.org/cgi-bin/carddisp.pl?gene=MIR1290
H3C14	H3 Clustered Histone 14	Protein Coding	Q71DI3	42	GC01M164853	4.49291	https://www.genecards.org/cgi-bin/carddisp.pl?gene=H3C14
GSTM5	Glutathione S-Transferase Mu 5	Protein Coding	P46439	51	GC01P109711	4.49228	https://www.genecards.org/cgi-bin/carddisp.pl?gene=GSTM5
PSMD1	Proteasome 26S Subunit, Non-ATPase 1	Protein Coding	Q99460	52	GC02P231056	4.48152	https://www.genecards.org/cgi-bin/carddisp.pl?gene=PSMD1
TRN-GTT2-7	TRNA-Asn (Anticodon GTT) 2-7	RNA Gene		11	GC01P172786	4.48023	https://www.genecards.org/cgi-bin/carddisp.pl?gene=TRN-GTT2-7
SEC31A	SEC31 Homolog A, COPII Coat Complex Component	Protein Coding	O94979	54	GC04M082818	4.47863	https://www.genecards.org/cgi-bin/carddisp.pl?gene=SEC31A
CRADD	CASP2 And RIPK1 Domain Containing Adaptor With Death Domain	Protein Coding	P78560	56	GC12P093677	4.47228	https://www.genecards.org/cgi-bin/carddisp.pl?gene=CRADD
FOXK1	Forkhead Box K1	Protein Coding	P85037	43	GC07P004682	4.46739	https://www.genecards.org/cgi-bin/carddisp.pl?gene=FOXK1
WDR62	WD Repeat Domain 62	Protein Coding	O43379	51	GC19P036054	4.45105	https://www.genecards.org/cgi-bin/carddisp.pl?gene=WDR62
NANS	N-Acetylneuraminate Synthase	Protein Coding	Q9NR45	54	GC09P098056	4.44858	https://www.genecards.org/cgi-bin/carddisp.pl?gene=NANS
ATP2A1	ATPase Sarcoplasmic/Endoplasmic Reticulum Ca2+ Transporting 1	Protein Coding	O14983	61	GC16P104816	4.44722	https://www.genecards.org/cgi-bin/carddisp.pl?gene=ATP2A1
ELAPOR1	Endosome-Lysosome Associated Apoptosis And Autophagy Regulator 1	Protein Coding	Q6UXG2	45	GC01P109612	4.44264	https://www.genecards.org/cgi-bin/carddisp.pl?gene=ELAPOR1
MIR889	MicroRNA 889	RNA Gene		19	GC14P119091	4.43667	https://www.genecards.org/cgi-bin/carddisp.pl?gene=MIR889
RAB6A	RAB6A, Member RAS Oncogene Family	Protein Coding	P20340	53	GC11M133068	4.43192	https://www.genecards.org/cgi-bin/carddisp.pl?gene=RAB6A
LINC01565	Long Intergenic Non-Protein Coding RNA 1565	RNA Gene	O15544	27	GC03M128620	4.39955	https://www.genecards.org/cgi-bin/carddisp.pl?gene=LINC01565
MRPS28	Mitochondrial Ribosomal Protein S28	Protein Coding	Q9Y2Q9	49	GC08M079987	4.39526	https://www.genecards.org/cgi-bin/carddisp.pl?gene=MRPS28
PPP1R9B	Protein Phosphatase 1 Regulatory Subunit 9B	Protein Coding	Q96SB3	52	GC17M050133	4.39036	https://www.genecards.org/cgi-bin/carddisp.pl?gene=PPP1R9B
SLCO1C1	Solute Carrier Organic Anion Transporter Family Member 1C1	Protein Coding	Q9NYB5	52	GC12P020695	4.38764	https://www.genecards.org/cgi-bin/carddisp.pl?gene=SLCO1C1
B4GALT5	Beta-1,4-Galactosyltransferase 5	Protein Coding	O43286	48	GC20M049632	4.38761	https://www.genecards.org/cgi-bin/carddisp.pl?gene=B4GALT5
CYC1	Cytochrome C1	Protein Coding	P08574	56	GC08P144095	4.36701	https://www.genecards.org/cgi-bin/carddisp.pl?gene=CYC1
MSC-AS1	MSC Antisense RNA 1	RNA Gene		21	GC08P071828	4.35809	https://www.genecards.org/cgi-bin/carddisp.pl?gene=MSC-AS1
KCNJ2	Potassium Inwardly Rectifying Channel Subfamily J Member 2	Protein Coding	P63252	61	GC17P070168	4.35148	https://www.genecards.org/cgi-bin/carddisp.pl?gene=KCNJ2
MIR1915	MicroRNA 1915	RNA Gene		22	GC10M021496	4.35028	https://www.genecards.org/cgi-bin/carddisp.pl?gene=MIR1915
LOC110806262	Solute Carrier Family 6 Member 4 Gene Promoter	Functional Element		10	GC17P030235	4.34873	https://www.genecards.org/cgi-bin/carddisp.pl?gene=LOC110806262
DEFA1	Defensin Alpha 1	Protein Coding	P59665	49	GC08M006977	4.33456	https://www.genecards.org/cgi-bin/carddisp.pl?gene=DEFA1
MGST1	Microsomal Glutathione S-Transferase 1	Protein Coding	P10620	54	GC12P016347	4.32903	https://www.genecards.org/cgi-bin/carddisp.pl?gene=MGST1
PSMD2	Proteasome 26S Subunit Ubiquitin Receptor, Non-ATPase 2	Protein Coding	Q13200	55	GC03P184991	4.32759	https://www.genecards.org/cgi-bin/carddisp.pl?gene=PSMD2
SHC3	SHC Adaptor Protein 3	Protein Coding	Q92529	50	GC09M089005	4.32527	https://www.genecards.org/cgi-bin/carddisp.pl?gene=SHC3
ZFP91-CNTF	ZFP91-CNTF Readthrough (NMD Candidate)	RNA Gene		23	GC11P058579	4.29986	https://www.genecards.org/cgi-bin/carddisp.pl?gene=ZFP91-CNTF
ISG20	Interferon Stimulated Exonuclease Gene 20	Protein Coding	Q96AZ6	50	GC15P088635	4.28914	https://www.genecards.org/cgi-bin/carddisp.pl?gene=ISG20
SLC4A2	Solute Carrier Family 4 Member 2	Protein Coding	P04920	54	GC07P151057	4.25935	https://www.genecards.org/cgi-bin/carddisp.pl?gene=SLC4A2
SLC1A1	Solute Carrier Family 1 Member 1	Protein Coding	P43005	62	GC09P004490	4.25552	https://www.genecards.org/cgi-bin/carddisp.pl?gene=SLC1A1
SLC39A8	Solute Carrier Family 39 Member 8	Protein Coding	Q9C0K1	56	GC04M102252	4.24803	https://www.genecards.org/cgi-bin/carddisp.pl?gene=SLC39A8
MIR1248	MicroRNA 1248	RNA Gene		16	GC03P187931	4.2372	https://www.genecards.org/cgi-bin/carddisp.pl?gene=MIR1248
ESX1	ESX Homeobox 1	Protein Coding	Q8N693	44	GC0XM104250	4.23436	https://www.genecards.org/cgi-bin/carddisp.pl?gene=ESX1
H2BC12L	H2B Clustered Histone 12 Like	Protein Coding	P57053	34	GC21P049494	4.21141	https://www.genecards.org/cgi-bin/carddisp.pl?gene=H2BC12L
DNM1	Dynamin 1	Protein Coding	Q05193	62	GC09P128191	4.20852	https://www.genecards.org/cgi-bin/carddisp.pl?gene=DNM1
COPB1	COPI Coat Complex Subunit Beta 1	Protein Coding	P53618	52	GC11M014436	4.20655	https://www.genecards.org/cgi-bin/carddisp.pl?gene=COPB1
SLC22A4	Solute Carrier Family 22 Member 4	Protein Coding	Q9H015	57	GC05P132294	4.20065	https://www.genecards.org/cgi-bin/carddisp.pl?gene=SLC22A4
FKBP10	FKBP Prolyl Isomerase 10	Protein Coding	Q96AY3	54	GC17P041812	4.1996	https://www.genecards.org/cgi-bin/carddisp.pl?gene=FKBP10
MIR1284	MicroRNA 1284	RNA Gene		18	GC03M071541	4.18562	https://www.genecards.org/cgi-bin/carddisp.pl?gene=MIR1284
ATOX1	Antioxidant 1 Copper Chaperone	Protein Coding	O00244	52	GC05M151743	4.18465	https://www.genecards.org/cgi-bin/carddisp.pl?gene=ATOX1
TRR-TCT2-1	TRNA-Arg (Anticodon TCT) 2-1	RNA Gene		11	GC17P132684	4.18191	https://www.genecards.org/cgi-bin/carddisp.pl?gene=TRR-TCT2-1
GCN1	GCN1 Activator Of EIF2AK4	Protein Coding	Q92616	45	GC12M120128	4.17999	https://www.genecards.org/cgi-bin/carddisp.pl?gene=GCN1
ADPRH	ADP-Ribosylarginine Hydrolase	Protein Coding	P54922	47	GC03P119579	4.17876	https://www.genecards.org/cgi-bin/carddisp.pl?gene=ADPRH
SLC28A3	Solute Carrier Family 28 Member 3	Protein Coding	Q9HAS3	48	GC09M112907	4.17617	https://www.genecards.org/cgi-bin/carddisp.pl?gene=SLC28A3
MIA3	MIA SH3 Domain ER Export Factor 3	Protein Coding	Q5JRA6	48	GC01P222618	4.16441	https://www.genecards.org/cgi-bin/carddisp.pl?gene=MIA3
KCNAB2	Potassium Voltage-Gated Channel Subfamily A Regulatory Beta Subunit 2	Protein Coding	Q13303	54	GC01P060005	4.15001	https://www.genecards.org/cgi-bin/carddisp.pl?gene=KCNAB2
CCL14	C-C Motif Chemokine Ligand 14	Protein Coding	Q16627	43	GC17M089044	4.14575	https://www.genecards.org/cgi-bin/carddisp.pl?gene=CCL14
GDI2	GDP Dissociation Inhibitor 2	Protein Coding	P50395	50	GC10M005765	4.13804	https://www.genecards.org/cgi-bin/carddisp.pl?gene=GDI2
MIR153-2	MicroRNA 153-2	RNA Gene		24	GC07M157574	4.13603	https://www.genecards.org/cgi-bin/carddisp.pl?gene=MIR153-2
CNTN1	Contactin 1	Protein Coding	Q12860	59	GC12P040692	4.13442	https://www.genecards.org/cgi-bin/carddisp.pl?gene=CNTN1
SGMS2	Sphingomyelin Synthase 2	Protein Coding	Q8NHU3	48	GC04P107824	4.12591	https://www.genecards.org/cgi-bin/carddisp.pl?gene=SGMS2
KCNAB3	Potassium Voltage-Gated Channel Subfamily A Regulatory Beta Subunit 3	Protein Coding	O43448	48	GC17M088318	4.12203	https://www.genecards.org/cgi-bin/carddisp.pl?gene=KCNAB3
LRMDA	Leucine Rich Melanocyte Differentiation Associated	Protein Coding	Q9H2I8	47	GC10P075508	4.12141	https://www.genecards.org/cgi-bin/carddisp.pl?gene=LRMDA
FTSJ1	FtsJ RNA 2'-O-Methyltransferase 1	Protein Coding	Q9UET6	54	GC0XP048476	4.10188	https://www.genecards.org/cgi-bin/carddisp.pl?gene=FTSJ1
SNORD95	Small Nucleolar RNA, C/D Box 95	RNA Gene		23	GC05M181243	4.09969	https://www.genecards.org/cgi-bin/carddisp.pl?gene=SNORD95
TRAPPC9	Trafficking Protein Particle Complex Subunit 9	Protein Coding	Q96Q05	51	GC08M139728	4.07502	https://www.genecards.org/cgi-bin/carddisp.pl?gene=TRAPPC9
GNPTG	N-Acetylglucosamine-1-Phosphate Transferase Subunit Gamma	Protein Coding	Q9UJJ9	49	GC16P001351	4.07446	https://www.genecards.org/cgi-bin/carddisp.pl?gene=GNPTG
GSTA4	Glutathione S-Transferase Alpha 4	Protein Coding	O15217	52	GC06M052977	4.06304	https://www.genecards.org/cgi-bin/carddisp.pl?gene=GSTA4
WASF1	WASP Family Member 1	Protein Coding	Q92558	57	GC06M110099	4.04783	https://www.genecards.org/cgi-bin/carddisp.pl?gene=WASF1
GALE	UDP-Galactose-4-Epimerase	Protein Coding	Q14376	55	GC01M023795	4.04246	https://www.genecards.org/cgi-bin/carddisp.pl?gene=GALE
DCSTAMP	Dendrocyte Expressed Seven Transmembrane Protein	Protein Coding	Q9H295	46	GC08P104339	4.0409	https://www.genecards.org/cgi-bin/carddisp.pl?gene=DCSTAMP
DTYMK	Deoxythymidylate Kinase	Protein Coding	P23919	54	GC02M241675	4.03707	https://www.genecards.org/cgi-bin/carddisp.pl?gene=DTYMK
IPO5	Importin 5	Protein Coding	O00410	48	GC13P097953	4.03678	https://www.genecards.org/cgi-bin/carddisp.pl?gene=IPO5
NARS1	Asparaginyl-TRNA Synthetase 1	Protein Coding	O43776	57	GC18M057601	4.02901	https://www.genecards.org/cgi-bin/carddisp.pl?gene=NARS1
ST7L	Suppression Of Tumorigenicity 7 Like	Protein Coding	Q8TDW4	38	GC01M112523	4.02522	https://www.genecards.org/cgi-bin/carddisp.pl?gene=ST7L
ORM2	Orosomucoid 2	Protein Coding	P19652	51	GC09P114329	4.02262	https://www.genecards.org/cgi-bin/carddisp.pl?gene=ORM2
ABCD3	ATP Binding Cassette Subfamily D Member 3	Protein Coding	P28288	57	GC01P094385	4.02117	https://www.genecards.org/cgi-bin/carddisp.pl?gene=ABCD3
DDN	Dendrin	Protein Coding	O94850	41	GC12M048995	4.02098	https://www.genecards.org/cgi-bin/carddisp.pl?gene=DDN
MCTS1	MCTS1 Re-Initiation And Release Factor	Protein Coding	Q9ULC4	47	GC0XP120594	4.01109	https://www.genecards.org/cgi-bin/carddisp.pl?gene=MCTS1
MIR3609	MicroRNA 3609	RNA Gene		20	GC07P098881	3.99889	https://www.genecards.org/cgi-bin/carddisp.pl?gene=MIR3609
DNAJC15	DnaJ Heat Shock Protein Family (Hsp40) Member C15	Protein Coding	Q9Y5T4	44	GC13P043023	3.99851	https://www.genecards.org/cgi-bin/carddisp.pl?gene=DNAJC15
LOC110283621	SPP1 5' Regulatory Region	Functional Element		9	GC04P087973	3.99664	https://www.genecards.org/cgi-bin/carddisp.pl?gene=LOC110283621
CCDC88C	Coiled-Coil Domain Containing 88C	Protein Coding	Q9P219	51	GC14M091271	3.98376	https://www.genecards.org/cgi-bin/carddisp.pl?gene=CCDC88C
RAPGEF3	Rap Guanine Nucleotide Exchange Factor 3	Protein Coding	O95398	55	GC12M047736	3.96939	https://www.genecards.org/cgi-bin/carddisp.pl?gene=RAPGEF3
MYO5B	Myosin VB	Protein Coding	Q9ULV0	54	GC18M049822	3.96708	https://www.genecards.org/cgi-bin/carddisp.pl?gene=MYO5B
CAPG	Capping Actin Protein, Gelsolin Like	Protein Coding	P40121	47	GC02M085391	3.96303	https://www.genecards.org/cgi-bin/carddisp.pl?gene=CAPG
SLC29A2	Solute Carrier Family 29 Member 2	Protein Coding	Q14542	55	GC11M132866	3.9622	https://www.genecards.org/cgi-bin/carddisp.pl?gene=SLC29A2
SNRPD3	Small Nuclear Ribonucleoprotein D3 Polypeptide	Protein Coding	P62318	48	GC22P024555	3.95484	https://www.genecards.org/cgi-bin/carddisp.pl?gene=SNRPD3
SLC22A8	Solute Carrier Family 22 Member 8	Protein Coding	Q8TCC7	53	GC11M132702	3.95408	https://www.genecards.org/cgi-bin/carddisp.pl?gene=SLC22A8
CCL8	C-C Motif Chemokine Ligand 8	Protein Coding	P80075	51	GC17P034319	3.94184	https://www.genecards.org/cgi-bin/carddisp.pl?gene=CCL8
PCDH19	Protocadherin 19	Protein Coding	Q8TAB3	55	GC0XM100291	3.93498	https://www.genecards.org/cgi-bin/carddisp.pl?gene=PCDH19
BPI	Bactericidal Permeability Increasing Protein	Protein Coding	P17213	54	GC20P038304	3.93015	https://www.genecards.org/cgi-bin/carddisp.pl?gene=BPI
EXOSC8	Exosome Component 8	Protein Coding	Q96B26	52	GC13P036998	3.90644	https://www.genecards.org/cgi-bin/carddisp.pl?gene=EXOSC8
YRDC	YrdC N6-Threonylcarbamoyltransferase Domain Containing	Protein Coding	Q86U90	45	GC01M037802	3.90062	https://www.genecards.org/cgi-bin/carddisp.pl?gene=YRDC
DLG4	Discs Large MAGUK Scaffold Protein 4	Protein Coding	P78352	61	GC17M088271	3.89089	https://www.genecards.org/cgi-bin/carddisp.pl?gene=DLG4
SERINC5	Serine Incorporator 5	Protein Coding	Q86VE9	45	GC05M080111	3.88155	https://www.genecards.org/cgi-bin/carddisp.pl?gene=SERINC5
RAB4A	RAB4A, Member RAS Oncogene Family	Protein Coding	P20338	53	GC01P229271	3.87077	https://www.genecards.org/cgi-bin/carddisp.pl?gene=RAB4A
XCL1	X-C Motif Chemokine Ligand 1	Protein Coding	P47992	46	GC01P168576	3.85788	https://www.genecards.org/cgi-bin/carddisp.pl?gene=XCL1
TRPM2	Transient Receptor Potential Cation Channel Subfamily M Member 2	Protein Coding	O94759	52	GC21P044350	3.8552	https://www.genecards.org/cgi-bin/carddisp.pl?gene=TRPM2
MAP4K3	Mitogen-Activated Protein Kinase Kinase Kinase Kinase 3	Protein Coding	Q8IVH8	47	GC02M039249	3.8532	https://www.genecards.org/cgi-bin/carddisp.pl?gene=MAP4K3
KPNA1	Karyopherin Subunit Alpha 1	Protein Coding	P52294	54	GC03M122421	3.84232	https://www.genecards.org/cgi-bin/carddisp.pl?gene=KPNA1
UGT1A3	UDP Glucuronosyltransferase Family 1 Member A3	Protein Coding	P35503	50	GC02P233729	3.82505	https://www.genecards.org/cgi-bin/carddisp.pl?gene=UGT1A3
KLF17	KLF Transcription Factor 17	Protein Coding	Q5JT82	44	GC01P062432	3.8081	https://www.genecards.org/cgi-bin/carddisp.pl?gene=KLF17
ADAM22	ADAM Metallopeptidase Domain 22	Protein Coding	Q9P0K1	55	GC07P087934	3.80472	https://www.genecards.org/cgi-bin/carddisp.pl?gene=ADAM22
SLCO4A1	Solute Carrier Organic Anion Transporter Family Member 4A1	Protein Coding	Q96BD0	50	GC20P068077	3.78934	https://www.genecards.org/cgi-bin/carddisp.pl?gene=SLCO4A1
PDF	Peptide Deformylase, Mitochondrial	Protein Coding	Q9HBH1	40	GC16M073777	3.78299	https://www.genecards.org/cgi-bin/carddisp.pl?gene=PDF
LOC107832851	SIRT1 Promoter Region	Functional Element		3	GC10P067881	3.7685	https://www.genecards.org/cgi-bin/carddisp.pl?gene=LOC107832851
LY9	Lymphocyte Antigen 9	Protein Coding	Q9HBG7	50	GC01P160796	3.76656	https://www.genecards.org/cgi-bin/carddisp.pl?gene=LY9
CYP46A1	Cytochrome P450 Family 46 Subfamily A Member 1	Protein Coding	Q9Y6A2	54	GC14P099684	3.76204	https://www.genecards.org/cgi-bin/carddisp.pl?gene=CYP46A1
MIR651	MicroRNA 651	RNA Gene		22	GC0XP008127	3.75698	https://www.genecards.org/cgi-bin/carddisp.pl?gene=MIR651
PIR	Pirin	Protein Coding	O00625	50	GC0XM015718	3.75405	https://www.genecards.org/cgi-bin/carddisp.pl?gene=PIR
EMB	Embigin	Protein Coding	Q6PCB8	47	GC05M050396	3.70696	https://www.genecards.org/cgi-bin/carddisp.pl?gene=EMB
SSR2	Signal Sequence Receptor Subunit 2	Protein Coding	P43308	48	GC01M156009	3.70112	https://www.genecards.org/cgi-bin/carddisp.pl?gene=SSR2
NPPC	Natriuretic Peptide C	Protein Coding	P23582	53	GC02M231921	3.66806	https://www.genecards.org/cgi-bin/carddisp.pl?gene=NPPC
MIR3935	MicroRNA 3935	RNA Gene		15	GC16P056245	3.66783	https://www.genecards.org/cgi-bin/carddisp.pl?gene=MIR3935
SLC7A8	Solute Carrier Family 7 Member 8	Protein Coding	Q9UHI5	51	GC14M023125	3.66542	https://www.genecards.org/cgi-bin/carddisp.pl?gene=SLC7A8
ORC2	Origin Recognition Complex Subunit 2	Protein Coding	Q13416	49	GC02M200908	3.6539	https://www.genecards.org/cgi-bin/carddisp.pl?gene=ORC2
EFHD2	EF-Hand Domain Family Member D2	Protein Coding	Q96C19	49	GC01P015409	3.64894	https://www.genecards.org/cgi-bin/carddisp.pl?gene=EFHD2
CERS6	Ceramide Synthase 6	Protein Coding	Q6ZMG9	50	GC02P168478	3.63461	https://www.genecards.org/cgi-bin/carddisp.pl?gene=CERS6
LINC00518	Long Intergenic Non-Protein Coding RNA 518	RNA Gene	Q8N0U6	27	GC06M010697	3.63012	https://www.genecards.org/cgi-bin/carddisp.pl?gene=LINC00518
SLC7A1	Solute Carrier Family 7 Member 1	Protein Coding	P30825	53	GC13M029509	3.62957	https://www.genecards.org/cgi-bin/carddisp.pl?gene=SLC7A1
VTRNA1-3	Vault RNA 1-3	RNA Gene		16	GC05P156895	3.62263	https://www.genecards.org/cgi-bin/carddisp.pl?gene=VTRNA1-3
UGGT1	UDP-Glucose Glycoprotein Glucosyltransferase 1	Protein Coding	Q9NYU2	51	GC02P128091	3.61907	https://www.genecards.org/cgi-bin/carddisp.pl?gene=UGGT1
NFYB	Nuclear Transcription Factor Y Subunit Beta	Protein Coding	P25208	48	GC12M104117	3.61247	https://www.genecards.org/cgi-bin/carddisp.pl?gene=NFYB
WDR44	WD Repeat Domain 44	Protein Coding	Q5JSH3	43	GC0XP118346	3.60369	https://www.genecards.org/cgi-bin/carddisp.pl?gene=WDR44
LTA4H	Leukotriene A4 Hydrolase	Protein Coding	P09960	56	GC12M096000	3.58705	https://www.genecards.org/cgi-bin/carddisp.pl?gene=LTA4H
ABCC13	ATP Binding Cassette Subfamily C Member 13 (Pseudogene)	Pseudogene		22	GC21P019842	3.58487	https://www.genecards.org/cgi-bin/carddisp.pl?gene=ABCC13
AS3MT	Arsenite Methyltransferase	Protein Coding	Q9HBK9	51	GC10P102869	3.57918	https://www.genecards.org/cgi-bin/carddisp.pl?gene=AS3MT
OPRD1	Opioid Receptor Delta 1	Protein Coding	P41143	55	GC01P028812	3.54918	https://www.genecards.org/cgi-bin/carddisp.pl?gene=OPRD1
SNORA73B	Small Nucleolar RNA, H/ACA Box 73B	RNA Gene		27	GC01P028508	3.54777	https://www.genecards.org/cgi-bin/carddisp.pl?gene=SNORA73B
SGCB	Sarcoglycan Beta	Protein Coding	Q16585	52	GC04M052019	3.53433	https://www.genecards.org/cgi-bin/carddisp.pl?gene=SGCB
TRIAP1	TP53 Regulated Inhibitor Of Apoptosis 1	Protein Coding	O43715	43	GC12M120443	3.53206	https://www.genecards.org/cgi-bin/carddisp.pl?gene=TRIAP1
MIR765	MicroRNA 765	RNA Gene		21	GC01M165220	3.52947	https://www.genecards.org/cgi-bin/carddisp.pl?gene=MIR765
S100A3	S100 Calcium Binding Protein A3	Protein Coding	P33764	47	GC01M153547	3.5168	https://www.genecards.org/cgi-bin/carddisp.pl?gene=S100A3
HMGN5	High Mobility Group Nucleosome Binding Domain 5	Protein Coding	P82970	40	GC0XM081113	3.5062	https://www.genecards.org/cgi-bin/carddisp.pl?gene=HMGN5
ALG9	ALG9 Alpha-1,2-Mannosyltransferase	Protein Coding	Q9H6U8	52	GC11M133663	3.49066	https://www.genecards.org/cgi-bin/carddisp.pl?gene=ALG9
MYOM2	Myomesin 2	Protein Coding	P54296	50	GC08P002045	3.48356	https://www.genecards.org/cgi-bin/carddisp.pl?gene=MYOM2
SKA1	Spindle And Kinetochore Associated Complex Subunit 1	Protein Coding	Q96BD8	45	GC18P050386	3.47359	https://www.genecards.org/cgi-bin/carddisp.pl?gene=SKA1
LOC111365141	NOS2 5' Regulatory Region	Functional Element		8	GC17P027800	3.45021	https://www.genecards.org/cgi-bin/carddisp.pl?gene=LOC111365141
KCNAB1	Potassium Voltage-Gated Channel Subfamily A Regulatory Beta Subunit 1	Protein Coding	Q14722	53	GC03P156037	3.44734	https://www.genecards.org/cgi-bin/carddisp.pl?gene=KCNAB1
SULT1A2	Sulfotransferase Family 1A Member 2	Protein Coding	P50226	52	GC16M028591	3.44374	https://www.genecards.org/cgi-bin/carddisp.pl?gene=SULT1A2
MIR297	MicroRNA 297	RNA Gene		13	GC04M110860	3.44355	https://www.genecards.org/cgi-bin/carddisp.pl?gene=MIR297
SNRPD2	Small Nuclear Ribonucleoprotein D2 Polypeptide	Protein Coding	P62316	50	GC19M101142	3.44324	https://www.genecards.org/cgi-bin/carddisp.pl?gene=SNRPD2
ZBTB10	Zinc Finger And BTB Domain Containing 10	Protein Coding	Q96DT7	40	GC08P080485	3.44269	https://www.genecards.org/cgi-bin/carddisp.pl?gene=ZBTB10
CD7	CD7 Molecule	Protein Coding	P09564	52	GC17M082314	3.44028	https://www.genecards.org/cgi-bin/carddisp.pl?gene=CD7
ATP5PB	ATP Synthase Peripheral Stalk-Membrane Subunit B	Protein Coding	P24539	52	GC01P111449	3.43151	https://www.genecards.org/cgi-bin/carddisp.pl?gene=ATP5PB
DNAAF4	Dynein Axonemal Assembly Factor 4	Protein Coding	Q8WXU2	48	GC15M156302	3.42699	https://www.genecards.org/cgi-bin/carddisp.pl?gene=DNAAF4
ABCA5	ATP Binding Cassette Subfamily A Member 5	Protein Coding	Q8WWZ7	55	GC17M069244	3.41955	https://www.genecards.org/cgi-bin/carddisp.pl?gene=ABCA5
SNORD25	Small Nucleolar RNA, C/D Box 25	RNA Gene		20	GC11M132694	3.41079	https://www.genecards.org/cgi-bin/carddisp.pl?gene=SNORD25
RNMT	RNA Guanine-7 Methyltransferase	Protein Coding	O43148	55	GC18P023348	3.41056	https://www.genecards.org/cgi-bin/carddisp.pl?gene=RNMT
HMOX2	Heme Oxygenase 2	Protein Coding	P30519	58	GC16P004474	3.41008	https://www.genecards.org/cgi-bin/carddisp.pl?gene=HMOX2
LINC02910	Long Intergenic Non-Protein Coding RNA 2910	RNA Gene	Q8N268	29	GC20P060056	3.40341	https://www.genecards.org/cgi-bin/carddisp.pl?gene=LINC02910
LINC01118	Long Intergenic Non-Protein Coding RNA 1118	RNA Gene		18	GC02P046741	3.39968	https://www.genecards.org/cgi-bin/carddisp.pl?gene=LINC01118
FGFRL1	Fibroblast Growth Factor Receptor Like 1	Protein Coding	Q8N441	55	GC04P005849	3.39728	https://www.genecards.org/cgi-bin/carddisp.pl?gene=FGFRL1
SGMS1	Sphingomyelin Synthase 1	Protein Coding	Q86VZ5	47	GC10M050305	3.38316	https://www.genecards.org/cgi-bin/carddisp.pl?gene=SGMS1
SLC28A2	Solute Carrier Family 28 Member 2	Protein Coding	O43868	48	GC15P045252	3.38197	https://www.genecards.org/cgi-bin/carddisp.pl?gene=SLC28A2
SLC8A1	Solute Carrier Family 8 Member A1	Protein Coding	P32418	57	GC02M040078	3.37568	https://www.genecards.org/cgi-bin/carddisp.pl?gene=SLC8A1
RNU1-1	RNA, U1 Small Nuclear 1	RNA Gene		22	GC01M016514	3.37206	https://www.genecards.org/cgi-bin/carddisp.pl?gene=RNU1-1
CLEC12A	C-Type Lectin Domain Family 12 Member A	Protein Coding	Q5QGZ9	50	GC12P009951	3.36654	https://www.genecards.org/cgi-bin/carddisp.pl?gene=CLEC12A
NFIL3	Nuclear Factor, Interleukin 3 Regulated	Protein Coding	Q16649	48	GC09M091409	3.36513	https://www.genecards.org/cgi-bin/carddisp.pl?gene=NFIL3
AHCYL1	Adenosylhomocysteinase Like 1	Protein Coding	O43865	54	GC01P109984	3.35812	https://www.genecards.org/cgi-bin/carddisp.pl?gene=AHCYL1
MIR647	MicroRNA 647	RNA Gene		16	GC20M063942	3.35459	https://www.genecards.org/cgi-bin/carddisp.pl?gene=MIR647
DEFA3	Defensin Alpha 3	Protein Coding	P59666	44	GC08M007015	3.34534	https://www.genecards.org/cgi-bin/carddisp.pl?gene=DEFA3
MIR520B	MicroRNA 520b	RNA Gene		16	GC19P133640	3.33325	https://www.genecards.org/cgi-bin/carddisp.pl?gene=MIR520B
APCS	Amyloid P Component, Serum	Protein Coding	P02743	55	GC01P159587	3.33225	https://www.genecards.org/cgi-bin/carddisp.pl?gene=APCS
CHML	CHM Like Rab Escort Protein	Protein Coding	P26374	47	GC01M241628	3.32283	https://www.genecards.org/cgi-bin/carddisp.pl?gene=CHML
ATP8A1	ATPase Phospholipid Transporting 8A1	Protein Coding	Q9Y2Q0	52	GC04M042410	3.31816	https://www.genecards.org/cgi-bin/carddisp.pl?gene=ATP8A1
GSTZ1	Glutathione S-Transferase Zeta 1	Protein Coding	O43708	55	GC14P077320	3.31719	https://www.genecards.org/cgi-bin/carddisp.pl?gene=GSTZ1
SLC22A12	Solute Carrier Family 22 Member 12	Protein Coding	Q96S37	58	GC11P098882	3.30986	https://www.genecards.org/cgi-bin/carddisp.pl?gene=SLC22A12
C1orf74	Chromosome 1 Open Reading Frame 74	Protein Coding	Q96LT6	36	GC01M209779	3.30518	https://www.genecards.org/cgi-bin/carddisp.pl?gene=C1orf74
YEATS4	YEATS Domain Containing 4	Protein Coding	O95619	48	GC12P069359	3.29383	https://www.genecards.org/cgi-bin/carddisp.pl?gene=YEATS4
LTC4S	Leukotriene C4 Synthase	Protein Coding	Q16873	56	GC05P179793	3.27655	https://www.genecards.org/cgi-bin/carddisp.pl?gene=LTC4S
DEFB103A	Defensin Beta 103A	Protein Coding	P81534	36	GC08P007881	3.26835	https://www.genecards.org/cgi-bin/carddisp.pl?gene=DEFB103A
PTAFR	Platelet Activating Factor Receptor	Protein Coding	P25105	54	GC01M028147	3.25938	https://www.genecards.org/cgi-bin/carddisp.pl?gene=PTAFR
PLCB3	Phospholipase C Beta 3	Protein Coding	Q01970	60	GC11P064251	3.25858	https://www.genecards.org/cgi-bin/carddisp.pl?gene=PLCB3
GOPC	Golgi Associated PDZ And Coiled-Coil Motif Containing	Protein Coding	Q9HD26	52	GC06M117560	3.25049	https://www.genecards.org/cgi-bin/carddisp.pl?gene=GOPC
PGP	Phosphoglycolate Phosphatase	Protein Coding	A6NDG6	46	GC16M026917	3.24913	https://www.genecards.org/cgi-bin/carddisp.pl?gene=PGP
MIR770	MicroRNA 770	RNA Gene		20	GC14P119090	3.24462	https://www.genecards.org/cgi-bin/carddisp.pl?gene=MIR770
MYO9B	Myosin IXB	Protein Coding	Q13459	55	GC19P132592	3.23858	https://www.genecards.org/cgi-bin/carddisp.pl?gene=MYO9B
CHN2	Chimerin 2	Protein Coding	P52757	52	GC07P029542	3.22081	https://www.genecards.org/cgi-bin/carddisp.pl?gene=CHN2
KIR2DL1	Killer Cell Immunoglobulin Like Receptor, Two Ig Domains And Long Cytoplasmic Tail 1	Protein Coding	P43626	47	GC19P133681	3.21441	https://www.genecards.org/cgi-bin/carddisp.pl?gene=KIR2DL1
ZNF32	Zinc Finger Protein 32	Protein Coding	P17041	40	GC10M043643	3.20234	https://www.genecards.org/cgi-bin/carddisp.pl?gene=ZNF32
EIF3G	Eukaryotic Translation Initiation Factor 3 Subunit G	Protein Coding	O75821	50	GC19M010115	3.19906	https://www.genecards.org/cgi-bin/carddisp.pl?gene=EIF3G
TMEM45A	Transmembrane Protein 45A	Protein Coding	Q9NWC5	37	GC03P100492	3.18889	https://www.genecards.org/cgi-bin/carddisp.pl?gene=TMEM45A
CEP72	Centrosomal Protein 72	Protein Coding	Q9P209	47	GC05P000612	3.17818	https://www.genecards.org/cgi-bin/carddisp.pl?gene=CEP72
PPT2-EGFL8	PPT2-EGFL8 Readthrough (NMD Candidate)	RNA Gene		16	GC06P156269	3.17101	https://www.genecards.org/cgi-bin/carddisp.pl?gene=PPT2-EGFL8
FHL3	Four And A Half LIM Domains 3	Protein Coding	Q13643	50	GC01M038473	3.138	https://www.genecards.org/cgi-bin/carddisp.pl?gene=FHL3
OMP	Olfactory Marker Protein	Protein Coding	P47874	46	GC11P077102	3.11829	https://www.genecards.org/cgi-bin/carddisp.pl?gene=OMP
XYLT1	Xylosyltransferase 1	Protein Coding	Q86Y38	56	GC16M017101	3.11057	https://www.genecards.org/cgi-bin/carddisp.pl?gene=XYLT1
TRIM11	Tripartite Motif Containing 11	Protein Coding	Q96F44	48	GC01M228393	3.1023	https://www.genecards.org/cgi-bin/carddisp.pl?gene=TRIM11
SLC25A37	Solute Carrier Family 25 Member 37	Protein Coding	Q9NYZ2	50	GC08P023528	3.09253	https://www.genecards.org/cgi-bin/carddisp.pl?gene=SLC25A37
NGDN	Neuroguidin	Protein Coding	Q8NEJ9	45	GC14P023469	3.08765	https://www.genecards.org/cgi-bin/carddisp.pl?gene=NGDN
AKR7A2	Aldo-Keto Reductase Family 7 Member A2	Protein Coding	O43488	52	GC01M019302	3.06562	https://www.genecards.org/cgi-bin/carddisp.pl?gene=AKR7A2
DSP-AS1	DSP Antisense RNA 1	RNA Gene		20	GC06M007542	3.04753	https://www.genecards.org/cgi-bin/carddisp.pl?gene=DSP-AS1
MIR4492	MicroRNA 4492	RNA Gene		19	GC11P118910	3.04138	https://www.genecards.org/cgi-bin/carddisp.pl?gene=MIR4492
MIR1270	MicroRNA 1270	RNA Gene		12	GC19M020399	3.03493	https://www.genecards.org/cgi-bin/carddisp.pl?gene=MIR1270
MIR4689	MicroRNA 4689	RNA Gene		16	GC01M005862	3.0252	https://www.genecards.org/cgi-bin/carddisp.pl?gene=MIR4689
MIR1231	MicroRNA 1231	RNA Gene		19	GC01P201808	3.02463	https://www.genecards.org/cgi-bin/carddisp.pl?gene=MIR1231
CCL16	C-C Motif Chemokine Ligand 16	Protein Coding	O15467	45	GC17M035976	3.00791	https://www.genecards.org/cgi-bin/carddisp.pl?gene=CCL16
SLC13A5	Solute Carrier Family 13 Member 5	Protein Coding	Q86YT5	55	GC17M006684	3.00491	https://www.genecards.org/cgi-bin/carddisp.pl?gene=SLC13A5
TIAL1	TIA1 Cytotoxic Granule Associated RNA Binding Protein Like 1	Protein Coding	Q01085	51	GC10M119571	3.00176	https://www.genecards.org/cgi-bin/carddisp.pl?gene=TIAL1
MIA	MIA SH3 Domain Containing	Protein Coding	Q16674	49	GC19P040771	2.99913	https://www.genecards.org/cgi-bin/carddisp.pl?gene=MIA
ZHX2	Zinc Fingers And Homeoboxes 2	Protein Coding	Q9Y6X8	48	GC08P122783	2.97846	https://www.genecards.org/cgi-bin/carddisp.pl?gene=ZHX2
SERINC3	Serine Incorporator 3	Protein Coding	Q13530	50	GC20M044496	2.97769	https://www.genecards.org/cgi-bin/carddisp.pl?gene=SERINC3
MRS2	Magnesium Transporter MRS2	Protein Coding	Q9HD23	51	GC06P024402	2.97154	https://www.genecards.org/cgi-bin/carddisp.pl?gene=MRS2
LOC111674475	CFTR Intron 11 Enhancer	Functional Element		10	GC07P117587	2.95736	https://www.genecards.org/cgi-bin/carddisp.pl?gene=LOC111674475
SLC15A2	Solute Carrier Family 15 Member 2	Protein Coding	Q16348	52	GC03P121894	2.94168	https://www.genecards.org/cgi-bin/carddisp.pl?gene=SLC15A2
SLURP1	Secreted LY6/PLAUR Domain Containing 1	Protein Coding	P55000	48	GC08M142740	2.93001	https://www.genecards.org/cgi-bin/carddisp.pl?gene=SLURP1
GSTA3	Glutathione S-Transferase Alpha 3	Protein Coding	Q16772	51	GC06M052896	2.92878	https://www.genecards.org/cgi-bin/carddisp.pl?gene=GSTA3
HOXD-AS2	HOXD Cluster Antisense RNA 2	RNA Gene		22	GC02M176121	2.91321	https://www.genecards.org/cgi-bin/carddisp.pl?gene=HOXD-AS2
ELDR	EGFR Long Non-Coding Downstream RNA	RNA Gene		16	GC07M055235	2.90942	https://www.genecards.org/cgi-bin/carddisp.pl?gene=ELDR
VPS4B	Vacuolar Protein Sorting 4 Homolog B	Protein Coding	O75351	51	GC18M063389	2.90744	https://www.genecards.org/cgi-bin/carddisp.pl?gene=VPS4B
BCRP1	BCR Pseudogene 1	Pseudogene		11	GC22M081744	2.89814	https://www.genecards.org/cgi-bin/carddisp.pl?gene=BCRP1
GPM6A	Glycoprotein M6A	Protein Coding	P51674	51	GC04M175632	2.87988	https://www.genecards.org/cgi-bin/carddisp.pl?gene=GPM6A
LOC111674477	CFTR Intron 23 Enhancer	Functional Element		9	GC07P117665	2.87944	https://www.genecards.org/cgi-bin/carddisp.pl?gene=LOC111674477
SLCO4C1	Solute Carrier Organic Anion Transporter Family Member 4C1	Protein Coding	Q6ZQN7	44	GC05M102233	2.87773	https://www.genecards.org/cgi-bin/carddisp.pl?gene=SLCO4C1
MARCHF8	Membrane Associated Ring-CH-Type Finger 8	Protein Coding	Q5T0T0	45	GC10M048783	2.87682	https://www.genecards.org/cgi-bin/carddisp.pl?gene=MARCHF8
MIR548D2	MicroRNA 548d-2	RNA Gene		16	GC17M067471	2.8738	https://www.genecards.org/cgi-bin/carddisp.pl?gene=MIR548D2
GSTT2	Glutathione S-Transferase Theta 2 (Gene/Pseudogene)	Protein Coding	P0CG29	43	GC22P023980	2.8654	https://www.genecards.org/cgi-bin/carddisp.pl?gene=GSTT2
GLRX2	Glutaredoxin 2	Protein Coding	Q9NS18	50	GC01M193065	2.85724	https://www.genecards.org/cgi-bin/carddisp.pl?gene=GLRX2
MIR520H	MicroRNA 520h	RNA Gene		18	GC19P133646	2.85689	https://www.genecards.org/cgi-bin/carddisp.pl?gene=MIR520H
SLC7A2	Solute Carrier Family 7 Member 2	Protein Coding	P52569	54	GC08P017497	2.82647	https://www.genecards.org/cgi-bin/carddisp.pl?gene=SLC7A2
THOP1	Thimet Oligopeptidase 1	Protein Coding	P52888	52	GC19P002785	2.81737	https://www.genecards.org/cgi-bin/carddisp.pl?gene=THOP1
SLC18A1	Solute Carrier Family 18 Member A1	Protein Coding	P54219	54	GC08M020144	2.81445	https://www.genecards.org/cgi-bin/carddisp.pl?gene=SLC18A1
PPP1R9A	Protein Phosphatase 1 Regulatory Subunit 9A	Protein Coding	Q9ULJ8	49	GC07P094907	2.797	https://www.genecards.org/cgi-bin/carddisp.pl?gene=PPP1R9A
SLC51B	SLC51 Subunit Beta	Protein Coding	Q86UW2	45	GC15P175673	2.79385	https://www.genecards.org/cgi-bin/carddisp.pl?gene=SLC51B
ABCA8	ATP Binding Cassette Subfamily A Member 8	Protein Coding	O94911	49	GC17M068867	2.78331	https://www.genecards.org/cgi-bin/carddisp.pl?gene=ABCA8
MSMO1	Methylsterol Monooxygenase 1	Protein Coding	Q15800	54	GC04P165327	2.78026	https://www.genecards.org/cgi-bin/carddisp.pl?gene=MSMO1
CARD8	Caspase Recruitment Domain Family Member 8	Protein Coding	Q9Y2G2	50	GC19M101228	2.77743	https://www.genecards.org/cgi-bin/carddisp.pl?gene=CARD8
SLC52A2	Solute Carrier Family 52 Member 2	Protein Coding	Q9HAB3	51	GC08P144333	2.75119	https://www.genecards.org/cgi-bin/carddisp.pl?gene=SLC52A2
SLC29A3	Solute Carrier Family 29 Member 3	Protein Coding	Q9BZD2	55	GC10P073147	2.74736	https://www.genecards.org/cgi-bin/carddisp.pl?gene=SLC29A3
NHERF2	NHERF Family PDZ Scaffold Protein 2	Protein Coding	Q15599	48	GC16P111628	2.74447	https://www.genecards.org/cgi-bin/carddisp.pl?gene=NHERF2
FBXO21	F-Box Protein 21	Protein Coding	O94952	40	GC12M117141	2.73008	https://www.genecards.org/cgi-bin/carddisp.pl?gene=FBXO21
PTGR1	Prostaglandin Reductase 1	Protein Coding	Q14914	46	GC09M111549	2.70738	https://www.genecards.org/cgi-bin/carddisp.pl?gene=PTGR1
AVEN	Apoptosis And Caspase Activation Inhibitor	Protein Coding	Q9NQS1	46	GC15M041826	2.69277	https://www.genecards.org/cgi-bin/carddisp.pl?gene=AVEN
ASIC5	Acid Sensing Ion Channel Subunit Family Member 5	Protein Coding	Q9NY37	46	GC04M155829	2.69188	https://www.genecards.org/cgi-bin/carddisp.pl?gene=ASIC5
BLTP1	Bridge-Like Lipid Transfer Protein Family Member 1	Protein Coding	Q2LD37	45	GC04P122220	2.68824	https://www.genecards.org/cgi-bin/carddisp.pl?gene=BLTP1
SLC9A6	Solute Carrier Family 9 Member A6	Protein Coding	Q92581	57	GC0XP135985	2.68408	https://www.genecards.org/cgi-bin/carddisp.pl?gene=SLC9A6
SEMA7A	Semaphorin 7A (JohnMiltonHagen Blood Group)	Protein Coding	O75326	56	GC15M074409	2.67859	https://www.genecards.org/cgi-bin/carddisp.pl?gene=SEMA7A
SLCO3A1	Solute Carrier Organic Anion Transporter Family Member 3A1	Protein Coding	Q9UIG8	50	GC15P176328	2.66802	https://www.genecards.org/cgi-bin/carddisp.pl?gene=SLCO3A1
SNORA2C	Small Nucleolar RNA, H/ACA Box 2C	RNA Gene		19	GC12M051600	2.66606	https://www.genecards.org/cgi-bin/carddisp.pl?gene=SNORA2C
AOC1	Amine Oxidase Copper Containing 1	Protein Coding	P19801	55	GC07P150824	2.65779	https://www.genecards.org/cgi-bin/carddisp.pl?gene=AOC1
TRIM22	Tripartite Motif Containing 22	Protein Coding	Q8IYM9	51	GC11P005689	2.65701	https://www.genecards.org/cgi-bin/carddisp.pl?gene=TRIM22
[truncated: 156 more rows]

## Sheet: Table S7
Table S7. Convertion of UniProt ID from PGV-5 and HGV-5 Target Fishing Results Based on SuperPred Target Prediction Server to Gene Name
PGV-5
From	To
P27695	APEX1
P18054	ALOX12
O15164	TRIM24
Q9NUW8	TDP1
P15428	HPGD
P19838	NFKB1
Q13887	KLF5
P07339	CTSD
P11388	TOP2A
P47989	XDH
P12268	IMPDH2
O75469	NR1I2
P20618	PSMB1
Q9HAZ1	CLK4
Q14432	PDE3A
Q99714	HSD17B10
Q16236	NFE2L2
P09917	ALOX5
P23415	GLRA1
P51452	DUSP3
Q16288	NTRK3
P11166	SLC2A1
Q9Y345	SLC6A5
P08235	NR3C2
P02766	TTR
P16234	PDGFRA
P67870	CSNK2B
P47901	AVPR1B
P21728	DRD1
P22413	ENPP1
P33316	DUT
P21730	C5AR1
P27986	PIK3R1
P09619	PDGFRB
O94925	GLS
Q05586	GRIN1
P10275	AR
Q9BY41	HDAC8
O15151	MDM4
Q16665	HIF1A
Q9GZT9	EGLN1
P05556	ITGB1
P30307	CDC25C
P10646	TFPI
Q00975	CACNA1B
P46095	GPR6
P08684	CYP3A4
O00763	ACACB
P19634	SLC9A1
Q13370	PDE3B
O14672	ADAM10
P32246	CCR1
Q9H228	S1PR5
P42262	GRIA2
Q14289	PTK2B
P07195	LDHB
Q92769	HDAC2
Q9NY46	SCN3A
P49862	KLK7
O75460	ERN1
Q92753	RORB
P49721	PSMB2
P17706	PTPN2
P21397	MAOA
O60341	KDM1A
O00206	TLR4
Q9HC97	GPR35
P41597	CCR2
P35557	GCK
P00488	F13A1
Q14145	KEAP1
Q00535	CDK5
Q9HBX9	RXFP1
P10827	THRA
Q9NSY1	BMP2K
P36507	MAP2K2
Q99572	P2RX7
P14555	PLA2G2A
Q96P65	QRFPR
P28335	HTR2C
P06493	CDK1
P43403	ZAP70
P14174	MIF
P80365	HSD11B2
P61073	CXCR4
O95180	CACNA1H
P37023	ACVRL1
P00750	PLAT
P42785	PRCP
Q9Y5S8	NOX1
O00767	SCD
P23786	CPT2
HGV-5
From	To
P27695	APEX1
P18054	ALOX12
O15164	TRIM24
P15428	HPGD
Q13887	KLF5
P19838	NFKB1
Q99714	HSD17B10
P07339	CTSD
Q14432	PDE3A
P47989	XDH
P11388	TOP2A
P20618	PSMB1
Q9HAZ1	CLK4
Q16236	NFE2L2
P23415	GLRA1
O75469	NR1I2
Q16288	NTRK3
P11166	SLC2A1
Q9NUW8	TDP1
P51452	DUSP3
P33316	DUT
P67870	CSNK2B
P47901	AVPR1B
P12268	IMPDH2
P08235	NR3C2
P09917	ALOX5
P16234	PDGFRA
Q16665	HIF1A
P05556	ITGB1
Q9Y345	SLC6A5
P21730	C5AR1
P09619	PDGFRB
P22413	ENPP1
P02766	TTR
P21728	DRD1
P27986	PIK3R1
O15151	MDM4
P21397	MAOA
O94925	GLS
P30307	CDC25C
P10275	AR
P46095	GPR6
P32246	CCR1
Q92753	RORB
P19634	SLC9A1
Q9H228	S1PR5
Q00975	CACNA1B
Q9BY41	HDAC8
Q13370	PDE3B
O00763	ACACB
Q9NY46	SCN3A
P08684	CYP3A4
P10646	TFPI
Q9GZT9	EGLN1
P06493	CDK1
O60341	KDM1A
Q14289	PTK2B
P07195	LDHB
O00206	TLR4
Q00535	CDK5
O14672	ADAM10
P17706	PTPN2
Q9HBX9	RXFP1
Q92769	HDAC2
P49862	KLK7
P42262	GRIA2
P00750	PLAT
P07900	HSP90AA1
P14555	PLA2G2A
P00488	F13A1
O75460	ERN1
Q9NSY1	BMP2K
Q14145	KEAP1
P10827	THRA
P49721	PSMB2
Q13526	PIN1
P43403	ZAP70
P22460	KCNA5
P80365	HSD11B2
P61073	CXCR4
Q05586	GRIN1
P23786	CPT2
Q96P65	QRFPR
P36507	MAP2K2
P14174	MIF
Q9Y5S8	NOX1
Q9HC97	GPR35
P35557	GCK
Q92847	GHSR
O95180	CACNA1H
P37023	ACVRL1
Q99572	P2RX7
P30926	CHRNB4
O00767	SCD

## Sheet: Table S8
Table S8. STRING Result of PGV-5 and HGV-5
PGV-5
#node1	node2	node1_string_id	node2_string_id	neighborhood_on_chromosome	gene_fusion	phylogenetic_cooccurrence	homology	coexpression	experimentally_determined_interaction	database_annotated	automated_textmining	combined_score
AKT1	GCK	9606.ENSP00000451828	9606.ENSP00000223366	0	0	0	0	0.044	0.045	0	0.512	0.516
AKT1	NFKB1	9606.ENSP00000451828	9606.ENSP00000226574	0	0	0	0	0.087	0.095	0	0.885	0.896
AKT1	CTSD	9606.ENSP00000451828	9606.ENSP00000236671	0	0	0	0	0.072	0.06	0	0.454	0.482
AKT1	PDGFRA	9606.ENSP00000451828	9606.ENSP00000257290	0	0	0	0.56	0.056	0.205	0	0.37	0.486
AKT1	PDGFRB	9606.ENSP00000451828	9606.ENSP00000261799	0	0	0	0.559	0.074	0.074	0	0.41	0.45
AKT1	EP300	9606.ENSP00000451828	9606.ENSP00000263253	0	0	0	0	0.066	0.821	0	0.749	0.954
AKT1	STAT3	9606.ENSP00000451828	9606.ENSP00000264657	0	0	0	0	0.118	0.096	0.5	0.925	0.966
AKT1	ZAP70	9606.ENSP00000451828	9606.ENSP00000264972	0	0	0	0.569	0.062	0	0	0.527	0.537
AKT1	EGFR	9606.ENSP00000451828	9606.ENSP00000275493	0	0	0	0.559	0.042	0.64	0	0.445	0.792
AKT1	PDE3B	9606.ENSP00000451828	9606.ENSP00000282096	0	0	0	0	0	0.168	0.9	0.371	0.943
AKT1	APP	9606.ENSP00000451828	9606.ENSP00000284981	0	0	0	0	0.092	0	0	0.647	0.665
AKT1	IMPDH2	9606.ENSP00000451828	9606.ENSP00000321584	0	0	0	0	0.049	0.294	0	0.558	0.678
AKT1	CDC25C	9606.ENSP00000451828	9606.ENSP00000321656	0	0	0	0	0	0.088	0	0.529	0.552
AKT1	NR1I2	9606.ENSP00000451828	9606.ENSP00000336528	0	0	0	0	0.055	0.071	0	0.437	0.463
AKT1	MAOA	9606.ENSP00000451828	9606.ENSP00000340684	0	0	0	0	0	0.047	0	0.417	0.42
AKT1	NR3C2	9606.ENSP00000451828	9606.ENSP00000350815	0	0	0	0	0.055	0.071	0	0.374	0.403
AKT1	TLR9	9606.ENSP00000451828	9606.ENSP00000353874	0	0	0	0	0.045	0.1	0	0.506	0.538
AKT1	PTGS1	9606.ENSP00000451828	9606.ENSP00000354612	0	0	0	0	0.061	0	0	0.403	0.415
AKT1	MDM4	9606.ENSP00000451828	9606.ENSP00000356150	0	0	0	0	0	0.05	0	0.46	0.465
AKT1	TLR4	9606.ENSP00000451828	9606.ENSP00000363089	0	0	0	0	0.074	0.1	0	0.745	0.769
AKT1	ALOX5	9606.ENSP00000451828	9606.ENSP00000363512	0	0	0	0	0	0.066	0	0.401	0.417
AKT1	AR	9606.ENSP00000451828	9606.ENSP00000363822	0	0	0	0	0.055	0.636	0	0.721	0.895
AKT1	KLF5	9606.ENSP00000451828	9606.ENSP00000366915	0	0	0	0	0	0.071	0	0.397	0.416
AKT1	XDH	9606.ENSP00000451828	9606.ENSP00000368727	0	0	0	0	0	0	0	0.546	0.546
AKT1	KEAP1	9606.ENSP00000451828	9606.ENSP00000377245	0	0	0	0	0.164	0	0	0.684	0.724
AKT1	CDK1	9606.ENSP00000451828	9606.ENSP00000378699	0	0	0	0.635	0.042	0.098	0	0.534	0.562
AKT1	ITGB1	9606.ENSP00000451828	9606.ENSP00000379350	0	0	0	0	0.052	0.052	0	0.721	0.728
AKT1	CYP19A1	9606.ENSP00000451828	9606.ENSP00000379683	0	0	0	0	0	0.051	0	0.745	0.748
AKT1	NFE2L2	9606.ENSP00000451828	9606.ENSP00000380252	0	0	0	0	0.049	0.317	0.4	0.825	0.923
AKT1	KDM1A	9606.ENSP00000451828	9606.ENSP00000383042	0	0	0	0	0.074	0.047	0	0.446	0.468
AKT1	CXCR4	9606.ENSP00000451828	9606.ENSP00000386884	0	0	0	0	0.087	0	0	0.737	0.75
AKT1	TOP2A	9606.ENSP00000451828	9606.ENSP00000411532	0	0	0	0	0.062	0	0	0.585	0.595
AKT1	SLC2A1	9606.ENSP00000451828	9606.ENSP00000416293	0	0	0	0	0.046	0.072	0	0.697	0.708
AKT1	PIK3R1	9606.ENSP00000451828	9606.ENSP00000428056	0	0	0	0	0.058	0.558	0.9	0.913	0.995
AKT1	HDAC2	9606.ENSP00000451828	9606.ENSP00000430432	0	0	0	0	0.049	0.068	0	0.541	0.558
AKT1	HIF1A	9606.ENSP00000451828	9606.ENSP00000437955	0	0	0	0	0	0.229	0	0.916	0.932
AKT1	CYP3A4	9606.ENSP00000451828	9606.ENSP00000498939	0	0	0	0	0.062	0.051	0	0.435	0.453
ALOX12	ALOX5	9606.ENSP00000251535	9606.ENSP00000363512	0	0	0.084	0.907	0.06	0	0.9	0.119	0.914
ALOX12	PTGS1	9606.ENSP00000251535	9606.ENSP00000354612	0	0	0	0	0.201	0	0.9	0.544	0.96
ALOX5	NFKB1	9606.ENSP00000363512	9606.ENSP00000226574	0	0	0	0	0.084	0	0	0.423	0.449
ALOX5	STAT3	9606.ENSP00000363512	9606.ENSP00000264657	0	0	0	0	0.069	0	0	0.604	0.615
ALOX5	CCR1	9606.ENSP00000363512	9606.ENSP00000296140	0	0	0	0	0.162	0	0	0.356	0.437
ALOX5	HPGD	9606.ENSP00000363512	9606.ENSP00000296522	0	0	0	0	0.12	0.062	0	0.408	0.469
ALOX5	PTGES	9606.ENSP00000363512	9606.ENSP00000342385	0	0	0	0	0	0	0	0.666	0.666
ALOX5	C5AR1	9606.ENSP00000363512	9606.ENSP00000347197	0	0	0	0	0.139	0	0	0.411	0.471
ALOX5	PTGS1	9606.ENSP00000363512	9606.ENSP00000354612	0	0	0	0	0.13	0	0.9	0.692	0.97
ALOX5	TLR4	9606.ENSP00000363512	9606.ENSP00000363089	0	0	0	0	0.165	0	0	0.37	0.451
APEX1	KDM1A	9606.ENSP00000216714	9606.ENSP00000383042	0	0	0	0	0.205	0.115	0	0.269	0.44
APEX1	TOP2A	9606.ENSP00000216714	9606.ENSP00000411532	0	0	0	0	0.171	0	0	0.394	0.476
APEX1	HDAC2	9606.ENSP00000216714	9606.ENSP00000430432	0	0	0	0	0.139	0.301	0	0.208	0.482
APEX1	IMPDH2	9606.ENSP00000216714	9606.ENSP00000321584	0.078	0	0	0	0.448	0	0	0.094	0.498
APEX1	GLO1	9606.ENSP00000216714	9606.ENSP00000362463	0.102	0	0	0	0.207	0	0	0.399	0.534
APEX1	NFE2L2	9606.ENSP00000216714	9606.ENSP00000380252	0	0	0	0	0.044	0.077	0	0.55	0.568
APEX1	STAT3	9606.ENSP00000216714	9606.ENSP00000264657	0	0	0	0	0.049	0.292	0	0.603	0.709
APEX1	HIF1A	9606.ENSP00000216714	9606.ENSP00000437955	0	0	0	0	0.049	0.292	0	0.703	0.782
APEX1	EP300	9606.ENSP00000216714	9606.ENSP00000263253	0	0	0	0	0.053	0.762	0	0.775	0.944
APP	NFKB1	9606.ENSP00000284981	9606.ENSP00000226574	0	0	0	0	0.042	0.071	0.4	0.785	0.87
APP	CTSD	9606.ENSP00000284981	9606.ENSP00000236671	0	0	0	0	0.063	0.338	0	0.607	0.735
APP	EP300	9606.ENSP00000284981	9606.ENSP00000263253	0	0	0	0	0.067	0	0	0.958	0.959
APP	STAT3	9606.ENSP00000284981	9606.ENSP00000264657	0	0	0	0	0.129	0.073	0	0.719	0.753
APP	EGFR	9606.ENSP00000284981	9606.ENSP00000275493	0	0	0	0	0.106	0.621	0	0.701	0.889
APP	MDM4	9606.ENSP00000284981	9606.ENSP00000356150	0	0	0	0	0	0.045	0	0.405	0.407
APP	CDK1	9606.ENSP00000284981	9606.ENSP00000378699	0	0	0	0	0	0.074	0	0.411	0.431
APP	KEAP1	9606.ENSP00000284981	9606.ENSP00000377245	0	0	0	0	0.049	0.201	0	0.351	0.463
APP	PTK2B	9606.ENSP00000284981	9606.ENSP00000380638	0	0	0	0	0.088	0.073	0	0.417	0.464
APP	HIF1A	9606.ENSP00000284981	9606.ENSP00000437955	0	0	0	0	0.126	0	0	0.433	0.483
APP	MAOA	9606.ENSP00000284981	9606.ENSP00000340684	0	0	0	0	0.068	0	0	0.477	0.491
APP	CXCR4	9606.ENSP00000284981	9606.ENSP00000386884	0	0	0	0	0.044	0	0	0.523	0.524
APP	NFE2L2	9606.ENSP00000284981	9606.ENSP00000380252	0	0	0	0	0.043	0	0	0.546	0.546
APP	TLR4	9606.ENSP00000284981	9606.ENSP00000363089	0	0	0	0	0.042	0	0	0.67	0.67
APP	ITGB1	9606.ENSP00000284981	9606.ENSP00000379350	0	0	0	0	0.143	0.07	0	0.724	0.761
AR	NFKB1	9606.ENSP00000363822	9606.ENSP00000226574	0	0	0	0	0	0	0	0.475	0.475
AR	EP300	9606.ENSP00000363822	9606.ENSP00000263253	0	0	0	0	0.043	0.843	0	0.71	0.952
AR	STAT3	9606.ENSP00000363822	9606.ENSP00000264657	0	0	0	0	0.048	0.626	0	0.761	0.907
AR	EGFR	9606.ENSP00000363822	9606.ENSP00000275493	0	0	0	0	0	0.536	0	0.72	0.864
AR	NR3C2	9606.ENSP00000363822	9606.ENSP00000350815	0	0	0	0.771	0.042	0	0.5	0.444	0.71
AR	TLR9	9606.ENSP00000363822	9606.ENSP00000353874	0	0	0	0	0	0.066	0	0.402	0.418
AR	CYP3A4	9606.ENSP00000363822	9606.ENSP00000498939	0	0	0	0	0.043	0.071	0	0.403	0.423
AR	NFE2L2	9606.ENSP00000363822	9606.ENSP00000380252	0	0	0	0	0	0	0	0.438	0.438
AR	CDK1	9606.ENSP00000363822	9606.ENSP00000378699	0	0	0	0	0	0.045	0	0.482	0.484
AR	HDAC2	9606.ENSP00000363822	9606.ENSP00000430432	0	0	0	0	0	0.361	0	0.387	0.592
AR	CXCR4	9606.ENSP00000363822	9606.ENSP00000386884	0	0	0	0	0	0	0	0.597	0.597
AR	PIK3R1	9606.ENSP00000363822	9606.ENSP00000428056	0	0	0	0	0.083	0.173	0	0.61	0.678
AR	CYP19A1	9606.ENSP00000363822	9606.ENSP00000379683	0	0	0	0	0	0.056	0	0.784	0.787
AR	HIF1A	9606.ENSP00000363822	9606.ENSP00000437955	0	0	0	0	0.067	0.525	0	0.733	0.871
AR	KDM1A	9606.ENSP00000363822	9606.ENSP00000383042	0	0	0	0	0	0.632	0.5	0.982	0.996
C5AR1	CCR1	9606.ENSP00000347197	9606.ENSP00000296140	0	0	0	0.717	0.386	0	0	0.436	0.638
C5AR1	TLR4	9606.ENSP00000347197	9606.ENSP00000363089	0	0	0	0	0.356	0	0	0.541	0.691
CCR1	NFKB1	9606.ENSP00000296140	9606.ENSP00000226574	0	0	0	0	0.092	0.081	0	0.575	0.614
CCR1	PDGFRA	9606.ENSP00000296140	9606.ENSP00000257290	0	0	0	0	0.056	0	0	0.455	0.464
CCR1	PDGFRB	9606.ENSP00000296140	9606.ENSP00000261799	0	0	0	0	0.042	0	0	0.483	0.483
CCR1	STAT3	9606.ENSP00000296140	9606.ENSP00000264657	0	0	0	0	0.076	0.076	0.5	0.412	0.716
CCR1	TLR4	9606.ENSP00000296140	9606.ENSP00000363089	0	0	0	0	0.465	0	0	0.507	0.725
CCR1	CXCR4	9606.ENSP00000296140	9606.ENSP00000386884	0	0	0	0.81	0.154	0	0.5	0.869	0.939
CDC25C	EGFR	9606.ENSP00000321656	9606.ENSP00000275493	0	0	0	0	0.045	0.628	0	0.41	0.772
CDC25C	TOP2A	9606.ENSP00000321656	9606.ENSP00000411532	0	0	0	0	0.495	0.071	0	0.603	0.797
CDC25C	CDK1	9606.ENSP00000321656	9606.ENSP00000378699	0	0	0	0	0.775	0.714	0.9	0.975	0.999
CDK1	NFKB1	9606.ENSP00000378699	9606.ENSP00000226574	0	0	0	0	0.064	0.229	0	0.42	0.546
CDK1	EP300	9606.ENSP00000378699	9606.ENSP00000263253	0	0	0	0	0.067	0.321	0	0.602	0.726
CDK1	STAT3	9606.ENSP00000378699	9606.ENSP00000264657	0	0	0	0	0.055	0.093	0	0.521	0.554
CDK1	EGFR	9606.ENSP00000378699	9606.ENSP00000275493	0	0	0	0.618	0.042	0.807	0	0.253	0.849
CDK1	MDM4	9606.ENSP00000378699	9606.ENSP00000356150	0	0	0	0	0	0.51	0	0.346	0.666
CDK1	HDAC2	9606.ENSP00000378699	9606.ENSP00000430432	0	0	0	0	0.118	0.091	0	0.387	0.465
CDK1	CXCR4	9606.ENSP00000378699	9606.ENSP00000386884	0	0	0	0	0.047	0	0	0.53	0.532
CDK1	HIF1A	9606.ENSP00000378699	9606.ENSP00000437955	0	0	0	0	0.1	0.312	0	0.692	0.793
CDK1	TOP2A	9606.ENSP00000378699	9606.ENSP00000411532	0	0	0	0	0.96	0.053	0	0.943	0.997
CTSD	HDAC2	9606.ENSP00000236671	9606.ENSP00000430432	0	0	0	0	0.042	0.091	0	0.435	0.465
CTSD	EGFR	9606.ENSP00000236671	9606.ENSP00000275493	0	0	0	0	0.042	0.1	0	0.433	0.468
CTSD	EP300	9606.ENSP00000236671	9606.ENSP00000263253	0	0	0	0	0.055	0	0.5	0.144	0.56
CXCR4	NFKB1	9606.ENSP00000386884	9606.ENSP00000226574	0	0	0	0	0.107	0.045	0	0.714	0.734
CXCR4	PDGFRA	9606.ENSP00000386884	9606.ENSP00000257290	0	0	0	0	0	0	0	0.493	0.493
CXCR4	PDGFRB	9606.ENSP00000386884	9606.ENSP00000261799	0	0	0	0	0	0	0	0.707	0.707
CXCR4	STAT3	9606.ENSP00000386884	9606.ENSP00000264657	0	0	0	0	0.069	0	0	0.768	0.775
CXCR4	ZAP70	9606.ENSP00000386884	9606.ENSP00000264972	0	0	0	0	0.165	0	0	0.44	0.513
CXCR4	EGFR	9606.ENSP00000386884	9606.ENSP00000275493	0	0	0	0	0	0.048	0	0.624	0.627
CXCR4	TLR9	9606.ENSP00000386884	9606.ENSP00000353874	0	0	0	0	0.083	0	0	0.479	0.501
CXCR4	TLR4	9606.ENSP00000386884	9606.ENSP00000363089	0	0	0	0	0.128	0	0	0.807	0.824
CXCR4	ITGB1	9606.ENSP00000386884	9606.ENSP00000379350	0	0	0	0	0.06	0	0	0.815	0.819
CXCR4	CYP19A1	9606.ENSP00000386884	9606.ENSP00000379683	0	0	0	0	0	0	0	0.504	0.504
CXCR4	PTK2B	9606.ENSP00000386884	9606.ENSP00000380638	0	0	0	0	0.062	0	0	0.391	0.404
CXCR4	HIF1A	9606.ENSP00000386884	9606.ENSP00000437955	0	0	0	0	0.076	0.226	0	0.891	0.915
CYP19A1	STAT3	9606.ENSP00000379683	9606.ENSP00000264657	0	0	0	0	0.098	0	0	0.4	0.435
CYP19A1	EGFR	9606.ENSP00000379683	9606.ENSP00000275493	0	0	0	0	0.086	0	0	0.608	0.626
CYP19A1	HPGD	9606.ENSP00000379683	9606.ENSP00000296522	0	0	0	0	0.091	0	0.155	0.425	0.52
CYP19A1	CYP3A4	9606.ENSP00000379683	9606.ENSP00000498939	0	0	0.248	0.58	0.042	0.062	0.909	0.307	0.95
CYP3A4	EGFR	9606.ENSP00000498939	9606.ENSP00000275493	0	0	0	0	0.048	0	0	0.474	0.477
CYP3A4	HTR2C	9606.ENSP00000498939	9606.ENSP00000276198	0	0	0	0	0	0	0	0.4	0.4
CYP3A4	NR1I2	9606.ENSP00000498939	9606.ENSP00000336528	0	0	0	0	0.162	0.071	0	0.955	0.962
CYP3A4	MAOA	9606.ENSP00000498939	9606.ENSP00000340684	0	0	0	0	0.086	0	0.9	0.536	0.953
CYP3A4	XDH	9606.ENSP00000498939	9606.ENSP00000368727	0	0	0	0	0.097	0	0.116	0.37	0.453
EGFR	NFKB1	9606.ENSP00000275493	9606.ENSP00000226574	0	0	0	0	0.05	0.045	0	0.835	0.837
EGFR	PDGFRA	9606.ENSP00000275493	9606.ENSP00000257290	0	0	0	0.566	0.108	0.663	0.9	0.59	0.986
EGFR	PDGFRB	9606.ENSP00000275493	9606.ENSP00000261799	0	0	0	0.565	0.093	0.558	0.9	0.971	0.998
EGFR	EP300	9606.ENSP00000275493	9606.ENSP00000263253	0	0	0	0	0.042	0.189	0	0.512	0.588
EGFR	STAT3	9606.ENSP00000275493	9606.ENSP00000264657	0	0	0	0	0.042	0.925	0	0.985	0.998
EGFR	ZAP70	9606.ENSP00000275493	9606.ENSP00000264972	0	0	0	0.685	0	0.763	0	0.508	0.879
EGFR	KLF5	9606.ENSP00000275493	9606.ENSP00000366915	0	0	0	0	0.086	0.045	0	0.373	0.405
EGFR	PTGS1	9606.ENSP00000275493	9606.ENSP00000354612	0	0	0	0	0.057	0	0	0.396	0.406
EGFR	TLR9	9606.ENSP00000275493	9606.ENSP00000353874	0	0	0	0	0	0.094	0	0.377	0.411
EGFR	HDAC2	9606.ENSP00000275493	9606.ENSP00000430432	0	0	0	0	0.047	0	0	0.528	0.531
EGFR	MDM4	9606.ENSP00000275493	9606.ENSP00000356150	0	0	0	0	0	0	0	0.543	0.543
EGFR	TOP2A	9606.ENSP00000275493	9606.ENSP00000411532	0	0	0	0	0.042	0.103	0	0.623	0.647
EGFR	NFE2L2	9606.ENSP00000275493	9606.ENSP00000380252	0	0	0	0	0.055	0	0	0.687	0.691
EGFR	SLC2A1	9606.ENSP00000275493	9606.ENSP00000416293	0	0	0	0	0.048	0	0	0.702	0.704
EGFR	TLR4	9606.ENSP00000275493	9606.ENSP00000363089	0	0	0	0	0	0.331	0	0.626	0.739
EGFR	KEAP1	9606.ENSP00000275493	9606.ENSP00000377245	0	0	0	0	0.042	0.42	0	0.581	0.746
EGFR	PTK2B	9606.ENSP00000275493	9606.ENSP00000380638	0	0	0	0.603	0.049	0.639	0	0.557	0.835
EGFR	HIF1A	9606.ENSP00000275493	9606.ENSP00000437955	0	0	0	0	0.055	0	0.5	0.873	0.934
EGFR	ITGB1	9606.ENSP00000275493	9606.ENSP00000379350	0	0	0	0	0.096	0.593	0	0.916	0.966
EGFR	PIK3R1	9606.ENSP00000275493	9606.ENSP00000428056	0	0	0	0	0.042	0.9	0.9	0.901	0.998
ENPP1	PDE3B	9606.ENSP00000498074	9606.ENSP00000282096	0	0	0	0	0.042	0.053	0.9	0.081	0.905
EP300	NFKB1	9606.ENSP00000263253	9606.ENSP00000226574	0	0	0	0	0.058	0.833	0.5	0.981	0.998
EP300	PDGFRB	9606.ENSP00000263253	9606.ENSP00000261799	0	0	0	0	0	0.041	0	0.524	0.524
EP300	NR3C2	9606.ENSP00000263253	9606.ENSP00000350815	0	0	0	0	0.042	0.325	0	0.169	0.417
EP300	SLC2A1	9606.ENSP00000263253	9606.ENSP00000416293	0	0	0	0	0	0	0	0.419	0.418
EP300	NR1I2	9606.ENSP00000263253	9606.ENSP00000336528	0	0	0	0	0	0.325	0	0.187	0.428
EP300	KEAP1	9606.ENSP00000263253	9606.ENSP00000377245	0	0	0	0	0.049	0.292	0	0.382	0.547
EP300	MDM4	9606.ENSP00000263253	9606.ENSP00000356150	0	0	0	0	0.121	0.292	0	0.353	0.562
EP300	PIK3R1	9606.ENSP00000263253	9606.ENSP00000428056	0	0	0	0	0.06	0.301	0	0.515	0.653
EP300	KDM1A	9606.ENSP00000263253	9606.ENSP00000383042	0	0	0	0	0.049	0.292	0.5	0.738	0.899
EP300	KLF5	9606.ENSP00000263253	9606.ENSP00000366915	0	0	0	0	0.047	0.749	0	0.738	0.931
EP300	NFE2L2	9606.ENSP00000263253	9606.ENSP00000380252	0	0	0	0	0.121	0.328	0.7	0.67	0.933
EP300	HDAC2	9606.ENSP00000263253	9606.ENSP00000430432	0	0	0	0	0.049	0.21	0.5	0.87	0.944
EP300	STAT3	9606.ENSP00000263253	9606.ENSP00000264657	0	0	0	0	0.126	0.856	0.75	0.992	0.999
EP300	HIF1A	9606.ENSP00000263253	9606.ENSP00000437955	0	0	0	0	0.082	0.999	0.9	0.996	0.999
GCK	HDAC2	9606.ENSP00000223366	9606.ENSP00000430432	0	0	0	0	0.106	0	0.5	0.058	0.542
GCK	SLC2A1	9606.ENSP00000223366	9606.ENSP00000416293	0	0	0	0	0.062	0	0	0.543	0.553
GLO1	MAOA	9606.ENSP00000362463	9606.ENSP00000340684	0	0	0	0	0.055	0	0.8	0.243	0.844
GLS	HIF1A	9606.ENSP00000317379	9606.ENSP00000437955	0	0	0	0	0.049	0	0	0.447	0.451
GLS	SLC2A1	9606.ENSP00000317379	9606.ENSP00000416293	0	0	0	0	0.042	0	0	0.507	0.508
HDAC2	NFKB1	9606.ENSP00000430432	9606.ENSP00000226574	0	0	0	0	0.056	0.452	0	0.649	0.803
HDAC2	STAT3	9606.ENSP00000430432	9606.ENSP00000264657	0	0	0	0	0.042	0.612	0.4	0.63	0.906
HDAC2	KLF5	9606.ENSP00000430432	9606.ENSP00000366915	0	0	0	0	0	0.328	0	0.234	0.464
HDAC2	NFE2L2	9606.ENSP00000430432	9606.ENSP00000380252	0	0	0	0	0.074	0.292	0	0.56	0.686
HDAC2	KDM1A	9606.ENSP00000430432	9606.ENSP00000383042	0	0	0	0	0.133	0.941	0.4	0.997	0.999
HDAC2	TOP2A	9606.ENSP00000430432	9606.ENSP00000411532	0	0	0	0	0.11	0.294	0	0.285	0.512
HDAC2	HIF1A	9606.ENSP00000430432	9606.ENSP00000437955	0	0	0	0	0.064	0.609	0	0.45	0.781
HIF1A	NFKB1	9606.ENSP00000437955	9606.ENSP00000226574	0	0	0	0	0.088	0	0	0.807	0.816
HIF1A	PDGFRA	9606.ENSP00000437955	9606.ENSP00000257290	0	0	0	0	0.077	0	0	0.469	0.489
HIF1A	PDGFRB	9606.ENSP00000437955	9606.ENSP00000261799	0	0	0	0	0.057	0.168	0	0.588	0.649
HIF1A	STAT3	9606.ENSP00000437955	9606.ENSP00000264657	0	0	0	0	0.115	0.738	0.75	0.923	0.994
HIF1A	PTGES	9606.ENSP00000437955	9606.ENSP00000342385	0	0	0	0	0.073	0	0	0.392	0.413
HIF1A	TLR9	9606.ENSP00000437955	9606.ENSP00000353874	0	0	0	0	0.048	0	0	0.507	0.51
HIF1A	TLR4	9606.ENSP00000437955	9606.ENSP00000363089	0	0	0	0	0.131	0	0	0.621	0.657
HIF1A	KLF5	9606.ENSP00000437955	9606.ENSP00000366915	0	0	0	0	0.072	0.054	0	0.397	0.424
HIF1A	XDH	9606.ENSP00000437955	9606.ENSP00000368727	0	0	0	0	0.042	0	0	0.448	0.449
HIF1A	KEAP1	9606.ENSP00000437955	9606.ENSP00000377245	0	0	0	0	0.043	0.292	0	0.591	0.699
HIF1A	ITGB1	9606.ENSP00000437955	9606.ENSP00000379350	0	0	0	0	0.067	0	0	0.463	0.478
HIF1A	NFE2L2	9606.ENSP00000437955	9606.ENSP00000380252	0	0	0.202	0	0.118	0	0	0.674	0.75
HIF1A	KDM1A	9606.ENSP00000437955	9606.ENSP00000383042	0	0	0	0	0.049	0	0	0.433	0.437
HIF1A	SLC2A1	9606.ENSP00000437955	9606.ENSP00000416293	0	0	0	0	0.058	0.089	0	0.895	0.902
HPGD	PTGS1	9606.ENSP00000296522	9606.ENSP00000354612	0	0	0	0	0.099	0	0	0.57	0.596
HPGD	NR3C2	9606.ENSP00000296522	9606.ENSP00000350815	0	0	0	0	0.096	0	0	0.586	0.61
HPGD	PTGES	9606.ENSP00000296522	9606.ENSP00000342385	0	0	0	0	0	0	0	0.723	0.723
HTR2C	MAOA	9606.ENSP00000276198	9606.ENSP00000340684	0	0	0	0	0.063	0	0	0.684	0.691
IMPDH2	TOP2A	9606.ENSP00000321584	9606.ENSP00000411532	0.056	0	0	0	0.161	0.191	0	0.219	0.433
ITGB1	NFKB1	9606.ENSP00000379350	9606.ENSP00000226574	0	0	0	0	0.056	0	0	0.541	0.549
ITGB1	PDGFRA	9606.ENSP00000379350	9606.ENSP00000257290	0	0	0	0	0.063	0.063	0	0.539	0.56
ITGB1	PDGFRB	9606.ENSP00000379350	9606.ENSP00000261799	0	0	0	0	0.058	0.063	0	0.724	0.735
ITGB1	STAT3	9606.ENSP00000379350	9606.ENSP00000264657	0	0	0	0	0.085	0	0.5	0.642	0.822
ITGB1	TLR4	9606.ENSP00000379350	9606.ENSP00000363089	0	0	0	0	0.124	0.057	0	0.584	0.627
ITGB1	PIK3R1	9606.ENSP00000379350	9606.ENSP00000428056	0	0	0	0	0.047	0.361	0.9	0.291	0.951
ITGB1	PTK2B	9606.ENSP00000379350	9606.ENSP00000380638	0	0	0	0	0.113	0.336	0.9	0.304	0.953
KDM1A	STAT3	9606.ENSP00000383042	9606.ENSP00000264657	0	0	0	0	0.044	0.292	0	0.417	0.57
KDM1A	TOP2A	9606.ENSP00000383042	9606.ENSP00000411532	0	0	0	0	0.11	0	0	0.446	0.486
KEAP1	NFKB1	9606.ENSP00000377245	9606.ENSP00000226574	0	0	0	0	0.056	0.045	0	0.728	0.733
KEAP1	STAT3	9606.ENSP00000377245	9606.ENSP00000264657	0	0	0	0	0.079	0	0	0.645	0.659
KEAP1	TLR4	9606.ENSP00000377245	9606.ENSP00000363089	0	0	0	0	0.058	0	0	0.505	0.514
KEAP1	XDH	9606.ENSP00000377245	9606.ENSP00000368727	0	0	0	0	0	0	0	0.544	0.544
KEAP1	PIK3R1	9606.ENSP00000377245	9606.ENSP00000428056	0	0	0	0	0.042	0	0	0.512	0.512
KEAP1	NFE2L2	9606.ENSP00000377245	9606.ENSP00000380252	0	0	0	0	0.049	0.999	0.9	0.999	0.999
KLF5	NFKB1	9606.ENSP00000366915	9606.ENSP00000226574	0	0	0	0	0.062	0.535	0	0.567	0.795
KLF5	STAT3	9606.ENSP00000366915	9606.ENSP00000264657	0	0	0	0	0.043	0.058	0	0.438	0.449
MAOA	STAT3	9606.ENSP00000340684	9606.ENSP00000264657	0	0	0	0	0	0	0	0.493	0.493
MAOA	XDH	9606.ENSP00000340684	9606.ENSP00000368727	0	0	0	0	0.061	0	0	0.596	0.605
MDM4	PDGFRA	9606.ENSP00000356150	9606.ENSP00000257290	0	0	0	0	0	0.045	0	0.447	0.449
MDM4	TOP2A	9606.ENSP00000356150	9606.ENSP00000411532	0	0	0	0	0.07	0.319	0	0.213	0.458
NFE2L2	NFKB1	9606.ENSP00000380252	9606.ENSP00000226574	0	0	0	0	0.128	0	0	0.624	0.659
NFE2L2	STAT3	9606.ENSP00000380252	9606.ENSP00000264657	0	0	0	0	0.14	0.324	0	0.592	0.742
NFE2L2	NR1I2	9606.ENSP00000380252	9606.ENSP00000336528	0	0	0	0	0	0	0	0.499	0.499
NFE2L2	TLR4	9606.ENSP00000380252	9606.ENSP00000363089	0	0	0	0	0.094	0	0	0.604	0.626
NFE2L2	XDH	9606.ENSP00000380252	9606.ENSP00000368727	0	0	0	0	0.074	0	0	0.588	0.602
NFKB1	PTGS1	9606.ENSP00000226574	9606.ENSP00000354612	0	0	0	0	0.098	0	0	0.381	0.418
NFKB1	XDH	9606.ENSP00000226574	9606.ENSP00000368727	0	0	0	0	0	0	0	0.436	0.436
NFKB1	ZAP70	9606.ENSP00000226574	9606.ENSP00000264972	0	0	0	0	0.057	0.095	0	0.403	0.446
NFKB1	SLC2A1	9606.ENSP00000226574	9606.ENSP00000416293	0	0	0	0	0.086	0.045	0	0.423	0.452
NFKB1	PIK3R1	9606.ENSP00000226574	9606.ENSP00000428056	0	0	0	0	0.058	0.052	0	0.615	0.626
NFKB1	TLR9	9606.ENSP00000226574	9606.ENSP00000353874	0	0	0	0	0	0.093	0	0.819	0.828
NFKB1	STAT3	9606.ENSP00000226574	9606.ENSP00000264657	0	0	0	0	0.126	0.598	0	0.902	0.962
NFKB1	TLR4	9606.ENSP00000226574	9606.ENSP00000363089	0	0	0	0	0.116	0.093	0.9	0.932	0.993
NR1I2	TLR4	9606.ENSP00000336528	9606.ENSP00000363089	0	0	0	0	0	0.066	0	0.427	0.442
NR3C2	TLR9	9606.ENSP00000350815	9606.ENSP00000353874	0	0	0	0	0	0.066	0	0.4	0.416
NR3C2	PTGS1	9606.ENSP00000350815	9606.ENSP00000354612	0	0	0	0	0.047	0	0	0.424	0.427
P2RX7	PTGS1	9606.ENSP00000330696	9606.ENSP00000354612	0	0	0	0	0.049	0	0	0.475	0.479
P2RX7	TLR4	9606.ENSP00000330696	9606.ENSP00000363089	0	0	0	0	0.06	0	0	0.72	0.725
PDGFRA	STAT3	9606.ENSP00000257290	9606.ENSP00000264657	0	0	0	0	0.052	0.612	0.7	0.693	0.961
PDGFRA	PDGFRB	9606.ENSP00000257290	9606.ENSP00000261799	0	0	0	0.914	0.245	0.734	0.9	0.52	0.989
PDGFRA	PIK3R1	9606.ENSP00000257290	9606.ENSP00000428056	0	0	0	0	0.054	0.808	0.9	0.795	0.995
PDGFRB	STAT3	9606.ENSP00000261799	9606.ENSP00000264657	0	0	0	0	0.059	0.411	0.5	0.732	0.915
PDGFRB	PIK3R1	9606.ENSP00000261799	9606.ENSP00000428056	0	0	0	0	0.047	0.931	0.9	0.9	0.999
PIK3R1	STAT3	9606.ENSP00000428056	9606.ENSP00000264657	0	0	0	0	0.05	0.421	0.5	0.74	0.918
PIK3R1	ZAP70	9606.ENSP00000428056	9606.ENSP00000264972	0	0	0	0	0.056	0.33	0.9	0.293	0.949
PIK3R1	TLR9	9606.ENSP00000428056	9606.ENSP00000353874	0	0	0	0	0	0	0.5	0.149	0.556
PIK3R1	TLR4	9606.ENSP00000428056	9606.ENSP00000363089	0	0	0	0	0.062	0	0.9	0.271	0.925
PIK3R1	PTK2B	9606.ENSP00000428056	9606.ENSP00000380638	0	0	0	0	0.072	0.292	0	0.2	0.428
PTGES	TLR4	9606.ENSP00000342385	9606.ENSP00000363089	0	0	0	0	0.086	0	0	0.398	0.426
PTGES	PTGS1	9606.ENSP00000342385	9606.ENSP00000354612	0	0	0	0	0	0	0.9	0.741	0.973
PTGS1	TLR4	9606.ENSP00000354612	9606.ENSP00000363089	0	0	0	0	0.151	0	0	0.378	0.45
PTK2B	STAT3	9606.ENSP00000380638	9606.ENSP00000264657	0	0	0	0	0.095	0	0	0.621	0.642
PTK2B	ZAP70	9606.ENSP00000380638	9606.ENSP00000264972	0	0	0	0.689	0.127	0.094	0	0.411	0.494
PTK2B	SLC2A1	9606.ENSP00000380638	9606.ENSP00000416293	0	0	0	0	0.073	0.292	0	0.436	0.597
SLC2A1	STAT3	9606.ENSP00000416293	9606.ENSP00000264657	0	0	0	0	0.042	0	0	0.488	0.489
STAT3	ZAP70	9606.ENSP00000264657	9606.ENSP00000264972	0	0	0	0	0.061	0.096	0	0.459	0.501
STAT3	TLR9	9606.ENSP00000264657	9606.ENSP00000353874	0	0	0	0	0	0.045	0	0.591	0.592
STAT3	TLR4	9606.ENSP00000264657	9606.ENSP00000363089	0	0	0	0	0.094	0.045	0	0.837	0.846
TLR4	ZAP70	9606.ENSP00000363089	9606.ENSP00000264972	0	0	0	0	0.074	0.177	0	0.341	0.454
TLR4	TLR9	9606.ENSP00000363089	9606.ENSP00000353874	0	0	0	0.585	0.063	0	0.9	0.803	0.979
TLR4	XDH	9606.ENSP00000363089	9606.ENSP00000368727	0	0	0	0	0.086	0	0	0.811	0.82
HGV-5
#node1	node2	node1_string_id	node2_string_id	neighborhood_on_chromosome	gene_fusion	phylogenetic_cooccurrence	homology	coexpression	experimentally_determined_interaction	database_annotated	automated_textmining	combined_score
AKT1	GCK	9606.ENSP00000451828	9606.ENSP00000223366	0	0	0	0	0.044	0.045	0	0.512	0.516
AKT1	NFKB1	9606.ENSP00000451828	9606.ENSP00000226574	0	0	0	0	0.087	0.095	0	0.885	0.896
AKT1	CTSD	9606.ENSP00000451828	9606.ENSP00000236671	0	0	0	0	0.072	0.06	0	0.454	0.482
AKT1	PDGFRA	9606.ENSP00000451828	9606.ENSP00000257290	0	0	0	0.56	0.056	0.205	0	0.37	0.486
AKT1	PDGFRB	9606.ENSP00000451828	9606.ENSP00000261799	0	0	0	0.559	0.074	0.074	0	0.41	0.45
AKT1	EP300	9606.ENSP00000451828	9606.ENSP00000263253	0	0	0	0	0.066	0.821	0	0.749	0.954
AKT1	STAT3	9606.ENSP00000451828	9606.ENSP00000264657	0	0	0	0	0.118	0.096	0.5	0.925	0.966
AKT1	ZAP70	9606.ENSP00000451828	9606.ENSP00000264972	0	0	0	0.569	0.062	0	0	0.527	0.537
AKT1	EGFR	9606.ENSP00000451828	9606.ENSP00000275493	0	0	0	0.559	0.042	0.64	0	0.445	0.792
AKT1	PDE3B	9606.ENSP00000451828	9606.ENSP00000282096	0	0	0	0	0	0.168	0.9	0.371	0.943
AKT1	APP	9606.ENSP00000451828	9606.ENSP00000284981	0	0	0	0	0.092	0	0	0.647	0.665
AKT1	PPARG	9606.ENSP00000451828	9606.ENSP00000287820	0	0	0	0	0.084	0.071	0	0.773	0.79
AKT1	IMPDH2	9606.ENSP00000451828	9606.ENSP00000321584	0	0	0	0	0.049	0.294	0	0.558	0.678
AKT1	CDC25C	9606.ENSP00000451828	9606.ENSP00000321656	0	0	0	0	0	0.088	0	0.529	0.552
AKT1	HSP90AA1	9606.ENSP00000451828	9606.ENSP00000335153	0	0	0	0	0.049	0.883	0.9	0.996	0.999
AKT1	NR1I2	9606.ENSP00000451828	9606.ENSP00000336528	0	0	0	0	0.055	0.071	0	0.437	0.463
AKT1	MAOA	9606.ENSP00000451828	9606.ENSP00000340684	0	0	0	0	0	0.047	0	0.417	0.42
AKT1	NR3C2	9606.ENSP00000451828	9606.ENSP00000350815	0	0	0	0	0.055	0.071	0	0.374	0.403
AKT1	TLR9	9606.ENSP00000451828	9606.ENSP00000353874	0	0	0	0	0.045	0.1	0	0.506	0.538
AKT1	MDM4	9606.ENSP00000451828	9606.ENSP00000356150	0	0	0	0	0	0.05	0	0.46	0.465
AKT1	TLR4	9606.ENSP00000451828	9606.ENSP00000363089	0	0	0	0	0.074	0.1	0	0.745	0.769
AKT1	ALOX5	9606.ENSP00000451828	9606.ENSP00000363512	0	0	0	0	0	0.066	0	0.401	0.417
AKT1	AR	9606.ENSP00000451828	9606.ENSP00000363822	0	0	0	0	0.055	0.636	0	0.721	0.895
AKT1	KLF5	9606.ENSP00000451828	9606.ENSP00000366915	0	0	0	0	0	0.071	0	0.397	0.416
AKT1	XDH	9606.ENSP00000451828	9606.ENSP00000368727	0	0	0	0	0	0	0	0.546	0.546
AKT1	KEAP1	9606.ENSP00000451828	9606.ENSP00000377245	0	0	0	0	0.164	0	0	0.684	0.724
AKT1	CDK1	9606.ENSP00000451828	9606.ENSP00000378699	0	0	0	0.635	0.042	0.098	0	0.534	0.562
AKT1	ITGB1	9606.ENSP00000451828	9606.ENSP00000379350	0	0	0	0	0.052	0.052	0	0.721	0.728
AKT1	CYP19A1	9606.ENSP00000451828	9606.ENSP00000379683	0	0	0	0	0	0.051	0	0.745	0.748
AKT1	NFE2L2	9606.ENSP00000451828	9606.ENSP00000380252	0	0	0	0	0.049	0.317	0.4	0.825	0.923
AKT1	KDM1A	9606.ENSP00000451828	9606.ENSP00000383042	0	0	0	0	0.074	0.047	0	0.446	0.468
AKT1	CXCR4	9606.ENSP00000451828	9606.ENSP00000386884	0	0	0	0	0.087	0	0	0.737	0.75
AKT1	TOP2A	9606.ENSP00000451828	9606.ENSP00000411532	0	0	0	0	0.062	0	0	0.585	0.595
AKT1	SLC2A1	9606.ENSP00000451828	9606.ENSP00000416293	0	0	0	0	0.046	0.072	0	0.697	0.708
AKT1	PIK3R1	9606.ENSP00000451828	9606.ENSP00000428056	0	0	0	0	0.058	0.558	0.9	0.913	0.995
AKT1	HDAC2	9606.ENSP00000451828	9606.ENSP00000430432	0	0	0	0	0.049	0.068	0	0.541	0.558
AKT1	HIF1A	9606.ENSP00000451828	9606.ENSP00000437955	0	0	0	0	0	0.229	0	0.916	0.932
AKT1	CYP3A4	9606.ENSP00000451828	9606.ENSP00000498939	0	0	0	0	0.062	0.051	0	0.435	0.453
ALOX12	ALOX5	9606.ENSP00000251535	9606.ENSP00000363512	0	0	0.084	0.907	0.06	0	0.9	0.119	0.914
ALOX5	NFKB1	9606.ENSP00000363512	9606.ENSP00000226574	0	0	0	0	0.084	0	0	0.423	0.449
ALOX5	STAT3	9606.ENSP00000363512	9606.ENSP00000264657	0	0	0	0	0.069	0	0	0.604	0.615
ALOX5	PPARG	9606.ENSP00000363512	9606.ENSP00000287820	0	0	0	0	0.093	0	0	0.48	0.509
ALOX5	CCR1	9606.ENSP00000363512	9606.ENSP00000296140	0	0	0	0	0.162	0	0	0.356	0.437
ALOX5	HPGD	9606.ENSP00000363512	9606.ENSP00000296522	0	0	0	0	0.12	0.062	0	0.408	0.469
ALOX5	PTGES	9606.ENSP00000363512	9606.ENSP00000342385	0	0	0	0	0	0	0	0.666	0.666
ALOX5	C5AR1	9606.ENSP00000363512	9606.ENSP00000347197	0	0	0	0	0.139	0	0	0.411	0.471
ALOX5	TLR4	9606.ENSP00000363512	9606.ENSP00000363089	0	0	0	0	0.165	0	0	0.37	0.451
APEX1	HSP90AA1	9606.ENSP00000216714	9606.ENSP00000335153	0.053	0	0	0	0.084	0	0	0.396	0.43
APEX1	KDM1A	9606.ENSP00000216714	9606.ENSP00000383042	0	0	0	0	0.205	0.115	0	0.269	0.44
APEX1	TOP2A	9606.ENSP00000216714	9606.ENSP00000411532	0	0	0	0	0.171	0	0	0.394	0.476
APEX1	HDAC2	9606.ENSP00000216714	9606.ENSP00000430432	0	0	0	0	0.139	0.301	0	0.208	0.482
APEX1	IMPDH2	9606.ENSP00000216714	9606.ENSP00000321584	0.078	0	0	0	0.448	0	0	0.094	0.498
APEX1	GLO1	9606.ENSP00000216714	9606.ENSP00000362463	0.102	0	0	0	0.207	0	0	0.399	0.534
APEX1	NFE2L2	9606.ENSP00000216714	9606.ENSP00000380252	0	0	0	0	0.044	0.077	0	0.55	0.568
APEX1	STAT3	9606.ENSP00000216714	9606.ENSP00000264657	0	0	0	0	0.049	0.292	0	0.603	0.709
APEX1	HIF1A	9606.ENSP00000216714	9606.ENSP00000437955	0	0	0	0	0.049	0.292	0	0.703	0.782
APEX1	EP300	9606.ENSP00000216714	9606.ENSP00000263253	0	0	0	0	0.053	0.762	0	0.775	0.944
APP	CETP	9606.ENSP00000284981	9606.ENSP00000200676	0	0	0	0	0	0	0.72	0.183	0.761
APP	NFKB1	9606.ENSP00000284981	9606.ENSP00000226574	0	0	0	0	0.042	0.071	0.4	0.785	0.87
APP	CTSD	9606.ENSP00000284981	9606.ENSP00000236671	0	0	0	0	0.063	0.338	0	0.607	0.735
APP	EP300	9606.ENSP00000284981	9606.ENSP00000263253	0	0	0	0	0.067	0	0	0.958	0.959
APP	STAT3	9606.ENSP00000284981	9606.ENSP00000264657	0	0	0	0	0.129	0.073	0	0.719	0.753
APP	EGFR	9606.ENSP00000284981	9606.ENSP00000275493	0	0	0	0	0.106	0.621	0	0.701	0.889
APP	MDM4	9606.ENSP00000284981	9606.ENSP00000356150	0	0	0	0	0	0.045	0	0.405	0.407
APP	CDK1	9606.ENSP00000284981	9606.ENSP00000378699	0	0	0	0	0	0.074	0	0.411	0.431
APP	KEAP1	9606.ENSP00000284981	9606.ENSP00000377245	0	0	0	0	0.049	0.201	0	0.351	0.463
APP	PTK2B	9606.ENSP00000284981	9606.ENSP00000380638	0	0	0	0	0.088	0.073	0	0.417	0.464
APP	HIF1A	9606.ENSP00000284981	9606.ENSP00000437955	0	0	0	0	0.126	0	0	0.433	0.483
APP	MAOA	9606.ENSP00000284981	9606.ENSP00000340684	0	0	0	0	0.068	0	0	0.477	0.491
APP	CXCR4	9606.ENSP00000284981	9606.ENSP00000386884	0	0	0	0	0.044	0	0	0.523	0.524
APP	NFE2L2	9606.ENSP00000284981	9606.ENSP00000380252	0	0	0	0	0.043	0	0	0.546	0.546
APP	PPARG	9606.ENSP00000284981	9606.ENSP00000287820	0	0	0	0	0	0	0	0.548	0.548
APP	HSP90AA1	9606.ENSP00000284981	9606.ENSP00000335153	0	0	0	0	0.092	0.317	0	0.451	0.63
APP	TLR4	9606.ENSP00000284981	9606.ENSP00000363089	0	0	0	0	0.042	0	0	0.67	0.67
APP	ITGB1	9606.ENSP00000284981	9606.ENSP00000379350	0	0	0	0	0.143	0.07	0	0.724	0.761
AR	NFKB1	9606.ENSP00000363822	9606.ENSP00000226574	0	0	0	0	0	0	0	0.475	0.475
AR	EP300	9606.ENSP00000363822	9606.ENSP00000263253	0	0	0	0	0.043	0.843	0	0.71	0.952
AR	STAT3	9606.ENSP00000363822	9606.ENSP00000264657	0	0	0	0	0.048	0.626	0	0.761	0.907
AR	EGFR	9606.ENSP00000363822	9606.ENSP00000275493	0	0	0	0	0	0.536	0	0.72	0.864
AR	PPARG	9606.ENSP00000363822	9606.ENSP00000287820	0	0	0	0.571	0	0	0	0.517	0.517
AR	HSP90AA1	9606.ENSP00000363822	9606.ENSP00000335153	0	0	0	0	0.054	0.901	0.9	0.99	0.999
AR	NR3C2	9606.ENSP00000363822	9606.ENSP00000350815	0	0	0	0.771	0.042	0	0.5	0.444	0.71
AR	TLR9	9606.ENSP00000363822	9606.ENSP00000353874	0	0	0	0	0	0.066	0	0.402	0.418
AR	CYP3A4	9606.ENSP00000363822	9606.ENSP00000498939	0	0	0	0	0.043	0.071	0	0.403	0.423
AR	NFE2L2	9606.ENSP00000363822	9606.ENSP00000380252	0	0	0	0	0	0	0	0.438	0.438
AR	CDK1	9606.ENSP00000363822	9606.ENSP00000378699	0	0	0	0	0	0.045	0	0.482	0.484
AR	HDAC2	9606.ENSP00000363822	9606.ENSP00000430432	0	0	0	0	0	0.361	0	0.387	0.592
AR	CXCR4	9606.ENSP00000363822	9606.ENSP00000386884	0	0	0	0	0	0	0	0.597	0.597
AR	PIK3R1	9606.ENSP00000363822	9606.ENSP00000428056	0	0	0	0	0.083	0.173	0	0.61	0.678
AR	CYP19A1	9606.ENSP00000363822	9606.ENSP00000379683	0	0	0	0	0	0.056	0	0.784	0.787
AR	HIF1A	9606.ENSP00000363822	9606.ENSP00000437955	0	0	0	0	0.067	0.525	0	0.733	0.871
AR	KDM1A	9606.ENSP00000363822	9606.ENSP00000383042	0	0	0	0	0	0.632	0.5	0.982	0.996
C5AR1	CCR1	9606.ENSP00000347197	9606.ENSP00000296140	0	0	0	0.717	0.386	0	0	0.436	0.638
C5AR1	TLR4	9606.ENSP00000347197	9606.ENSP00000363089	0	0	0	0	0.356	0	0	0.541	0.691
CCR1	NFKB1	9606.ENSP00000296140	9606.ENSP00000226574	0	0	0	0	0.092	0.081	0	0.575	0.614
CCR1	PDGFRA	9606.ENSP00000296140	9606.ENSP00000257290	0	0	0	0	0.056	0	0	0.455	0.464
CCR1	PDGFRB	9606.ENSP00000296140	9606.ENSP00000261799	0	0	0	0	0.042	0	0	0.483	0.483
CCR1	STAT3	9606.ENSP00000296140	9606.ENSP00000264657	0	0	0	0	0.076	0.076	0.5	0.412	0.716
CCR1	PPARG	9606.ENSP00000296140	9606.ENSP00000287820	0	0	0	0	0.048	0	0	0.518	0.521
CCR1	TLR4	9606.ENSP00000296140	9606.ENSP00000363089	0	0	0	0	0.465	0	0	0.507	0.725
CCR1	CXCR4	9606.ENSP00000296140	9606.ENSP00000386884	0	0	0	0.81	0.154	0	0.5	0.869	0.939
CDC25C	EGFR	9606.ENSP00000321656	9606.ENSP00000275493	0	0	0	0	0.045	0.628	0	0.41	0.772
CDC25C	HSP90AA1	9606.ENSP00000321656	9606.ENSP00000335153	0	0	0	0	0.059	0.292	0	0.305	0.496
CDC25C	TOP2A	9606.ENSP00000321656	9606.ENSP00000411532	0	0	0	0	0.495	0.071	0	0.603	0.797
CDC25C	CDK1	9606.ENSP00000321656	9606.ENSP00000378699	0	0	0	0	0.775	0.714	0.9	0.975	0.999
CDK1	NFKB1	9606.ENSP00000378699	9606.ENSP00000226574	0	0	0	0	0.064	0.229	0	0.42	0.546
CDK1	EP300	9606.ENSP00000378699	9606.ENSP00000263253	0	0	0	0	0.067	0.321	0	0.602	0.726
CDK1	STAT3	9606.ENSP00000378699	9606.ENSP00000264657	0	0	0	0	0.055	0.093	0	0.521	0.554
CDK1	EGFR	9606.ENSP00000378699	9606.ENSP00000275493	0	0	0	0.618	0.042	0.807	0	0.253	0.849
CDK1	HSP90AA1	9606.ENSP00000378699	9606.ENSP00000335153	0	0	0	0	0.112	0.358	0	0.855	0.91
CDK1	MDM4	9606.ENSP00000378699	9606.ENSP00000356150	0	0	0	0	0	0.51	0	0.346	0.666
CDK1	HDAC2	9606.ENSP00000378699	9606.ENSP00000430432	0	0	0	0	0.118	0.091	0	0.387	0.465
CDK1	CXCR4	9606.ENSP00000378699	9606.ENSP00000386884	0	0	0	0	0.047	0	0	0.53	0.532
CDK1	HIF1A	9606.ENSP00000378699	9606.ENSP00000437955	0	0	0	0	0.1	0.312	0	0.692	0.793
CDK1	TOP2A	9606.ENSP00000378699	9606.ENSP00000411532	0	0	0	0	0.96	0.053	0	0.943	0.997
CETP	PPARG	9606.ENSP00000200676	9606.ENSP00000287820	0	0	0	0	0.055	0	0	0.447	0.456
CTSD	HSP90AA1	9606.ENSP00000236671	9606.ENSP00000335153	0	0	0	0	0.054	0.054	0	0.402	0.419
CTSD	HDAC2	9606.ENSP00000236671	9606.ENSP00000430432	0	0	0	0	0.042	0.091	0	0.435	0.465
CTSD	EGFR	9606.ENSP00000236671	9606.ENSP00000275493	0	0	0	0	0.042	0.1	0	0.433	0.468
CTSD	EP300	9606.ENSP00000236671	9606.ENSP00000263253	0	0	0	0	0.055	0	0.5	0.144	0.56
CXCR4	NFKB1	9606.ENSP00000386884	9606.ENSP00000226574	0	0	0	0	0.107	0.045	0	0.714	0.734
CXCR4	PDGFRA	9606.ENSP00000386884	9606.ENSP00000257290	0	0	0	0	0	0	0	0.493	0.493
CXCR4	PDGFRB	9606.ENSP00000386884	9606.ENSP00000261799	0	0	0	0	0	0	0	0.707	0.707
CXCR4	STAT3	9606.ENSP00000386884	9606.ENSP00000264657	0	0	0	0	0.069	0	0	0.768	0.775
CXCR4	ZAP70	9606.ENSP00000386884	9606.ENSP00000264972	0	0	0	0	0.165	0	0	0.44	0.513
CXCR4	EGFR	9606.ENSP00000386884	9606.ENSP00000275493	0	0	0	0	0	0.048	0	0.624	0.627
CXCR4	PPARG	9606.ENSP00000386884	9606.ENSP00000287820	0	0	0	0	0.099	0	0	0.417	0.452
CXCR4	HSP90AA1	9606.ENSP00000386884	9606.ENSP00000335153	0	0	0	0	0	0	0	0.746	0.746
CXCR4	TLR9	9606.ENSP00000386884	9606.ENSP00000353874	0	0	0	0	0.083	0	0	0.479	0.501
CXCR4	TLR4	9606.ENSP00000386884	9606.ENSP00000363089	0	0	0	0	0.128	0	0	0.807	0.824
CXCR4	ITGB1	9606.ENSP00000386884	9606.ENSP00000379350	0	0	0	0	0.06	0	0	0.815	0.819
CXCR4	CYP19A1	9606.ENSP00000386884	9606.ENSP00000379683	0	0	0	0	0	0	0	0.504	0.504
CXCR4	PTK2B	9606.ENSP00000386884	9606.ENSP00000380638	0	0	0	0	0.062	0	0	0.391	0.404
CXCR4	HIF1A	9606.ENSP00000386884	9606.ENSP00000437955	0	0	0	0	0.076	0.226	0	0.891	0.915
CYP19A1	STAT3	9606.ENSP00000379683	9606.ENSP00000264657	0	0	0	0	0.098	0	0	0.4	0.435
CYP19A1	EGFR	9606.ENSP00000379683	9606.ENSP00000275493	0	0	0	0	0.086	0	0	0.608	0.626
CYP19A1	PPARG	9606.ENSP00000379683	9606.ENSP00000287820	0	0	0	0	0.044	0.056	0	0.508	0.518
CYP19A1	HPGD	9606.ENSP00000379683	9606.ENSP00000296522	0	0	0	0	0.091	0	0.155	0.425	0.52
CYP19A1	CYP3A4	9606.ENSP00000379683	9606.ENSP00000498939	0	0	0.248	0.58	0.042	0.062	0.909	0.307	0.95
CYP3A4	EGFR	9606.ENSP00000498939	9606.ENSP00000275493	0	0	0	0	0.048	0	0	0.474	0.477
CYP3A4	PPARG	9606.ENSP00000498939	9606.ENSP00000287820	0	0	0	0	0.063	0.071	0	0.428	0.459
CYP3A4	NR1I2	9606.ENSP00000498939	9606.ENSP00000336528	0	0	0	0	0.162	0.071	0	0.955	0.962
CYP3A4	MAOA	9606.ENSP00000498939	9606.ENSP00000340684	0	0	0	0	0.086	0	0.9	0.536	0.953
CYP3A4	XDH	9606.ENSP00000498939	9606.ENSP00000368727	0	0	0	0	0.097	0	0.116	0.37	0.453
EGFR	NFKB1	9606.ENSP00000275493	9606.ENSP00000226574	0	0	0	0	0.05	0.045	0	0.835	0.837
EGFR	PDGFRA	9606.ENSP00000275493	9606.ENSP00000257290	0	0	0	0.566	0.108	0.663	0.9	0.59	0.986
EGFR	PDGFRB	9606.ENSP00000275493	9606.ENSP00000261799	0	0	0	0.565	0.093	0.558	0.9	0.971	0.998
EGFR	EP300	9606.ENSP00000275493	9606.ENSP00000263253	0	0	0	0	0.042	0.189	0	0.512	0.588
EGFR	STAT3	9606.ENSP00000275493	9606.ENSP00000264657	0	0	0	0	0.042	0.925	0	0.985	0.998
EGFR	ZAP70	9606.ENSP00000275493	9606.ENSP00000264972	0	0	0	0.685	0	0.763	0	0.508	0.879
EGFR	KLF5	9606.ENSP00000275493	9606.ENSP00000366915	0	0	0	0	0.086	0.045	0	0.373	0.405
EGFR	TLR9	9606.ENSP00000275493	9606.ENSP00000353874	0	0	0	0	0	0.094	0	0.377	0.411
EGFR	HDAC2	9606.ENSP00000275493	9606.ENSP00000430432	0	0	0	0	0.047	0	0	0.528	0.531
EGFR	MDM4	9606.ENSP00000275493	9606.ENSP00000356150	0	0	0	0	0	0	0	0.543	0.543
EGFR	TOP2A	9606.ENSP00000275493	9606.ENSP00000411532	0	0	0	0	0.042	0.103	0	0.623	0.647
EGFR	NFE2L2	9606.ENSP00000275493	9606.ENSP00000380252	0	0	0	0	0.055	0	0	0.687	0.691
EGFR	SLC2A1	9606.ENSP00000275493	9606.ENSP00000416293	0	0	0	0	0.048	0	0	0.702	0.704
EGFR	TLR4	9606.ENSP00000275493	9606.ENSP00000363089	0	0	0	0	0	0.331	0	0.626	0.739
EGFR	KEAP1	9606.ENSP00000275493	9606.ENSP00000377245	0	0	0	0	0.042	0.42	0	0.581	0.746
EGFR	PTK2B	9606.ENSP00000275493	9606.ENSP00000380638	0	0	0	0.603	0.049	0.639	0	0.557	0.835
EGFR	PPARG	9606.ENSP00000275493	9606.ENSP00000287820	0	0	0	0	0.112	0.329	0	0.758	0.843
EGFR	HIF1A	9606.ENSP00000275493	9606.ENSP00000437955	0	0	0	0	0.055	0	0.5	0.873	0.934
EGFR	ITGB1	9606.ENSP00000275493	9606.ENSP00000379350	0	0	0	0	0.096	0.593	0	0.916	0.966
EGFR	PIK3R1	9606.ENSP00000275493	9606.ENSP00000428056	0	0	0	0	0.042	0.9	0.9	0.901	0.998
EGFR	HSP90AA1	9606.ENSP00000275493	9606.ENSP00000335153	0	0	0	0	0.049	0.854	0.5	0.993	0.999
ENPP1	PDE3B	9606.ENSP00000498074	9606.ENSP00000282096	0	0	0	0	0.042	0.053	0.9	0.081	0.905
EP300	NFKB1	9606.ENSP00000263253	9606.ENSP00000226574	0	0	0	0	0.058	0.833	0.5	0.981	0.998
EP300	PDGFRB	9606.ENSP00000263253	9606.ENSP00000261799	0	0	0	0	0	0.041	0	0.524	0.524
EP300	NR3C2	9606.ENSP00000263253	9606.ENSP00000350815	0	0	0	0	0.042	0.325	0	0.169	0.417
EP300	SLC2A1	9606.ENSP00000263253	9606.ENSP00000416293	0	0	0	0	0	0	0	0.419	0.418
EP300	NR1I2	9606.ENSP00000263253	9606.ENSP00000336528	0	0	0	0	0	0.325	0	0.187	0.428
EP300	KEAP1	9606.ENSP00000263253	9606.ENSP00000377245	0	0	0	0	0.049	0.292	0	0.382	0.547
EP300	MDM4	9606.ENSP00000263253	9606.ENSP00000356150	0	0	0	0	0.121	0.292	0	0.353	0.562
EP300	PIK3R1	9606.ENSP00000263253	9606.ENSP00000428056	0	0	0	0	0.06	0.301	0	0.515	0.653
EP300	HSP90AA1	9606.ENSP00000263253	9606.ENSP00000335153	0	0.003	0	0	0.066	0.292	0.5	0.49	0.809
EP300	KDM1A	9606.ENSP00000263253	9606.ENSP00000383042	0	0	0	0	0.049	0.292	0.5	0.738	0.899
EP300	KLF5	9606.ENSP00000263253	9606.ENSP00000366915	0	0	0	0	0.047	0.749	0	0.738	0.931
EP300	NFE2L2	9606.ENSP00000263253	9606.ENSP00000380252	0	0	0	0	0.121	0.328	0.7	0.67	0.933
EP300	HDAC2	9606.ENSP00000263253	9606.ENSP00000430432	0	0	0	0	0.049	0.21	0.5	0.87	0.944
EP300	PPARG	9606.ENSP00000263253	9606.ENSP00000287820	0	0	0	0	0	0.86	0.5	0.963	0.997
EP300	STAT3	9606.ENSP00000263253	9606.ENSP00000264657	0	0	0	0	0.126	0.856	0.75	0.992	0.999
EP300	HIF1A	9606.ENSP00000263253	9606.ENSP00000437955	0	0	0	0	0.082	0.999	0.9	0.996	0.999
GCK	HDAC2	9606.ENSP00000223366	9606.ENSP00000430432	0	0	0	0	0.106	0	0.5	0.058	0.542
GCK	SLC2A1	9606.ENSP00000223366	9606.ENSP00000416293	0	0	0	0	0.062	0	0	0.543	0.553
GCK	PPARG	9606.ENSP00000223366	9606.ENSP00000287820	0	0	0	0	0	0.046	0	0.579	0.582
GLO1	MAOA	9606.ENSP00000362463	9606.ENSP00000340684	0	0	0	0	0.055	0	0.8	0.243	0.844
GLS	HIF1A	9606.ENSP00000317379	9606.ENSP00000437955	0	0	0	0	0.049	0	0	0.447	0.451
GLS	SLC2A1	9606.ENSP00000317379	9606.ENSP00000416293	0	0	0	0	0.042	0	0	0.507	0.508
HDAC2	NFKB1	9606.ENSP00000430432	9606.ENSP00000226574	0	0	0	0	0.056	0.452	0	0.649	0.803
HDAC2	STAT3	9606.ENSP00000430432	9606.ENSP00000264657	0	0	0	0	0.042	0.612	0.4	0.63	0.906
HDAC2	PPARG	9606.ENSP00000430432	9606.ENSP00000287820	0	0	0	0	0	0.051	0.5	0.583	0.784
HDAC2	HSP90AA1	9606.ENSP00000430432	9606.ENSP00000335153	0	0	0	0	0.141	0.142	0	0.518	0.614
HDAC2	KLF5	9606.ENSP00000430432	9606.ENSP00000366915	0	0	0	0	0	0.328	0	0.234	0.464
HDAC2	NFE2L2	9606.ENSP00000430432	9606.ENSP00000380252	0	0	0	0	0.074	0.292	0	0.56	0.686
HDAC2	KDM1A	9606.ENSP00000430432	9606.ENSP00000383042	0	0	0	0	0.133	0.941	0.4	0.997	0.999
HDAC2	TOP2A	9606.ENSP00000430432	9606.ENSP00000411532	0	0	0	0	0.11	0.294	0	0.285	0.512
HDAC2	HIF1A	9606.ENSP00000430432	9606.ENSP00000437955	0	0	0	0	0.064	0.609	0	0.45	0.781
HIF1A	NFKB1	9606.ENSP00000437955	9606.ENSP00000226574	0	0	0	0	0.088	0	0	0.807	0.816
HIF1A	PDGFRA	9606.ENSP00000437955	9606.ENSP00000257290	0	0	0	0	0.077	0	0	0.469	0.489
HIF1A	PDGFRB	9606.ENSP00000437955	9606.ENSP00000261799	0	0	0	0	0.057	0.168	0	0.588	0.649
HIF1A	STAT3	9606.ENSP00000437955	9606.ENSP00000264657	0	0	0	0	0.115	0.738	0.75	0.923	0.994
HIF1A	PPARG	9606.ENSP00000437955	9606.ENSP00000287820	0	0	0	0	0.067	0.071	0	0.845	0.854
HIF1A	HSP90AA1	9606.ENSP00000437955	9606.ENSP00000335153	0	0	0	0	0.131	0.923	0	0.994	0.999
HIF1A	PTGES	9606.ENSP00000437955	9606.ENSP00000342385	0	0	0	0	0.073	0	0	0.392	0.413
HIF1A	TLR9	9606.ENSP00000437955	9606.ENSP00000353874	0	0	0	0	0.048	0	0	0.507	0.51
HIF1A	TLR4	9606.ENSP00000437955	9606.ENSP00000363089	0	0	0	0	0.131	0	0	0.621	0.657
HIF1A	KLF5	9606.ENSP00000437955	9606.ENSP00000366915	0	0	0	0	0.072	0.054	0	0.397	0.424
HIF1A	XDH	9606.ENSP00000437955	9606.ENSP00000368727	0	0	0	0	0.042	0	0	0.448	0.449
HIF1A	KEAP1	9606.ENSP00000437955	9606.ENSP00000377245	0	0	0	0	0.043	0.292	0	0.591	0.699
HIF1A	ITGB1	9606.ENSP00000437955	9606.ENSP00000379350	0	0	0	0	0.067	0	0	0.463	0.478
HIF1A	NFE2L2	9606.ENSP00000437955	9606.ENSP00000380252	0	0	0.202	0	0.118	0	0	0.674	0.75
HIF1A	KDM1A	9606.ENSP00000437955	9606.ENSP00000383042	0	0	0	0	0.049	0	0	0.433	0.437
HIF1A	SLC2A1	9606.ENSP00000437955	9606.ENSP00000416293	0	0	0	0	0.058	0.089	0	0.895	0.902
HPGD	PPARG	9606.ENSP00000296522	9606.ENSP00000287820	0	0	0	0	0.114	0	0	0.541	0.576
HPGD	NR3C2	9606.ENSP00000296522	9606.ENSP00000350815	0	0	0	0	0.096	0	0	0.586	0.61
HPGD	PTGES	9606.ENSP00000296522	9606.ENSP00000342385	0	0	0	0	0	0	0	0.723	0.723
HSP90AA1	NFKB1	9606.ENSP00000335153	9606.ENSP00000226574	0	0	0	0	0.12	0.088	0	0.58	0.634
HSP90AA1	PDGFRA	9606.ENSP00000335153	9606.ENSP00000257290	0	0	0	0	0	0.07	0	0.585	0.597
HSP90AA1	PDGFRB	9606.ENSP00000335153	9606.ENSP00000261799	0	0	0	0	0	0.22	0	0.616	0.687
HSP90AA1	STAT3	9606.ENSP00000335153	9606.ENSP00000264657	0	0	0	0	0.093	0.292	0.5	0.923	0.971
HSP90AA1	ZAP70	9606.ENSP00000335153	9606.ENSP00000264972	0	0	0	0	0	0.362	0	0.267	0.513
HSP90AA1	PPARG	9606.ENSP00000335153	9606.ENSP00000287820	0	0	0	0	0.054	0.164	0	0.645	0.695
HSP90AA1	IMPDH2	9606.ENSP00000335153	9606.ENSP00000321584	0	0	0	0	0.177	0.094	0	0.315	0.445
HSP90AA1	KDM1A	9606.ENSP00000335153	9606.ENSP00000383042	0	0	0	0	0.091	0.094	0	0.336	0.405
HSP90AA1	SLC2A1	9606.ENSP00000335153	9606.ENSP00000416293	0	0	0	0	0.065	0.045	0	0.391	0.41
HSP90AA1	MDM4	9606.ENSP00000335153	9606.ENSP00000356150	0	0	0	0	0.049	0.146	0	0.343	0.419
HSP90AA1	TOP2A	9606.ENSP00000335153	9606.ENSP00000411532	0.061	0	0	0	0.073	0	0	0.413	0.444
HSP90AA1	MAOA	9606.ENSP00000335153	9606.ENSP00000340684	0	0	0	0	0.051	0.091	0	0.425	0.461
HSP90AA1	NR1I2	9606.ENSP00000335153	9606.ENSP00000336528	0	0	0	0	0.054	0.439	0	0.254	0.57
HSP90AA1	PTK2B	9606.ENSP00000335153	9606.ENSP00000380638	0	0	0	0	0.042	0.138	0.5	0.262	0.654
HSP90AA1	NFE2L2	9606.ENSP00000335153	9606.ENSP00000380252	0	0	0	0	0.062	0.292	0	0.566	0.687
HSP90AA1	PIK3R1	9606.ENSP00000335153	9606.ENSP00000428056	0	0	0	0	0.043	0	0.5	0.593	0.788
HSP90AA1	NR3C2	9606.ENSP00000335153	9606.ENSP00000350815	0	0	0	0	0.054	0.244	0.5	0.666	0.864
HSP90AA1	KEAP1	9606.ENSP00000335153	9606.ENSP00000377245	0	0	0	0	0.049	0.474	0	0.908	0.949
HSP90AA1	TLR4	9606.ENSP00000335153	9606.ENSP00000363089	0	0	0	0	0	0.063	0	0.986	0.987
IMPDH2	TOP2A	9606.ENSP00000321584	9606.ENSP00000411532	0.056	0	0	0	0.161	0.191	0	0.219	0.433
ITGB1	NFKB1	9606.ENSP00000379350	9606.ENSP00000226574	0	0	0	0	0.056	0	0	0.541	0.549
ITGB1	PDGFRA	9606.ENSP00000379350	9606.ENSP00000257290	0	0	0	0	0.063	0.063	0	0.539	0.56
ITGB1	PDGFRB	9606.ENSP00000379350	9606.ENSP00000261799	0	0	0	0	0.058	0.063	0	0.724	0.735
ITGB1	STAT3	9606.ENSP00000379350	9606.ENSP00000264657	0	0	0	0	0.085	0	0.5	0.642	0.822
ITGB1	PPARG	9606.ENSP00000379350	9606.ENSP00000287820	0	0	0	0	0.076	0.07	0	0.452	0.488
ITGB1	TLR4	9606.ENSP00000379350	9606.ENSP00000363089	0	0	0	0	0.124	0.057	0	0.584	0.627
ITGB1	PIK3R1	9606.ENSP00000379350	9606.ENSP00000428056	0	0	0	0	0.047	0.361	0.9	0.291	0.951
ITGB1	PTK2B	9606.ENSP00000379350	9606.ENSP00000380638	0	0	0	0	0.113	0.336	0.9	0.304	0.953
KDM1A	STAT3	9606.ENSP00000383042	9606.ENSP00000264657	0	0	0	0	0.044	0.292	0	0.417	0.57
KDM1A	PPARG	9606.ENSP00000383042	9606.ENSP00000287820	0	0	0	0	0	0.054	0.5	0.306	0.643
KDM1A	TOP2A	9606.ENSP00000383042	9606.ENSP00000411532	0	0	0	0	0.11	0	0	0.446	0.486
KEAP1	NFKB1	9606.ENSP00000377245	9606.ENSP00000226574	0	0	0	0	0.056	0.045	0	0.728	0.733
KEAP1	STAT3	9606.ENSP00000377245	9606.ENSP00000264657	0	0	0	0	0.079	0	0	0.645	0.659
KEAP1	PPARG	9606.ENSP00000377245	9606.ENSP00000287820	0	0	0	0	0.054	0	0	0.56	0.566
KEAP1	TLR4	9606.ENSP00000377245	9606.ENSP00000363089	0	0	0	0	0.058	0	0	0.505	0.514
KEAP1	XDH	9606.ENSP00000377245	9606.ENSP00000368727	0	0	0	0	0	0	0	0.544	0.544
KEAP1	PIK3R1	9606.ENSP00000377245	9606.ENSP00000428056	0	0	0	0	0.042	0	0	0.512	0.512
KEAP1	NFE2L2	9606.ENSP00000377245	9606.ENSP00000380252	0	0	0	0	0.049	0.999	0.9	0.999	0.999
KLF5	NFKB1	9606.ENSP00000366915	9606.ENSP00000226574	0	0	0	0	0.062	0.535	0	0.567	0.795
KLF5	STAT3	9606.ENSP00000366915	9606.ENSP00000264657	0	0	0	0	0.043	0.058	0	0.438	0.449
KLF5	PPARG	9606.ENSP00000366915	9606.ENSP00000287820	0	0	0	0	0.059	0.311	0.75	0.465	0.901
MAOA	STAT3	9606.ENSP00000340684	9606.ENSP00000264657	0	0	0	0	0	0	0	0.493	0.493
MAOA	PPARG	9606.ENSP00000340684	9606.ENSP00000287820	0	0	0	0	0.147	0.054	0	0.322	0.405
MAOA	XDH	9606.ENSP00000340684	9606.ENSP00000368727	0	0	0	0	0.061	0	0	0.596	0.605
MDM4	PDGFRA	9606.ENSP00000356150	9606.ENSP00000257290	0	0	0	0	0	0.045	0	0.447	0.449
MDM4	TOP2A	9606.ENSP00000356150	9606.ENSP00000411532	0	0	0	0	0.07	0.319	0	0.213	0.458
NFE2L2	NFKB1	9606.ENSP00000380252	9606.ENSP00000226574	0	0	0	0	0.128	0	0	0.624	0.659
NFE2L2	STAT3	9606.ENSP00000380252	9606.ENSP00000264657	0	0	0	0	0.14	0.324	0	0.592	0.742
NFE2L2	PPARG	9606.ENSP00000380252	9606.ENSP00000287820	0	0	0	0	0.042	0	0	0.83	0.831
NFE2L2	NR1I2	9606.ENSP00000380252	9606.ENSP00000336528	0	0	0	0	0	0	0	0.499	0.499
NFE2L2	TLR4	9606.ENSP00000380252	9606.ENSP00000363089	0	0	0	0	0.094	0	0	0.604	0.626
NFE2L2	XDH	9606.ENSP00000380252	9606.ENSP00000368727	0	0	0	0	0.074	0	0	0.588	0.602
NFKB1	XDH	9606.ENSP00000226574	9606.ENSP00000368727	0	0	0	0	0	0	0	0.436	0.436
NFKB1	ZAP70	9606.ENSP00000226574	9606.ENSP00000264972	0	0	0	0	0.057	0.095	0	0.403	0.446
NFKB1	SLC2A1	9606.ENSP00000226574	9606.ENSP00000416293	0	0	0	0	0.086	0.045	0	0.423	0.452
NFKB1	PIK3R1	9606.ENSP00000226574	9606.ENSP00000428056	0	0	0	0	0.058	0.052	0	0.615	0.626
NFKB1	TLR9	9606.ENSP00000226574	9606.ENSP00000353874	0	0	0	0	0	0.093	0	0.819	0.828
NFKB1	STAT3	9606.ENSP00000226574	9606.ENSP00000264657	0	0	0	0	0.126	0.598	0	0.902	0.962
NFKB1	PPARG	9606.ENSP00000226574	9606.ENSP00000287820	0	0	0	0	0.087	0.292	0.75	0.851	0.972
NFKB1	TLR4	9606.ENSP00000226574	9606.ENSP00000363089	0	0	0	0	0.116	0.093	0.9	0.932	0.993
NR1I2	TLR4	9606.ENSP00000336528	9606.ENSP00000363089	0	0	0	0	0	0.066	0	0.427	0.442
NR3C2	TLR9	9606.ENSP00000350815	9606.ENSP00000353874	0	0	0	0	0	0.066	0	0.4	0.416
P2RX7	TLR4	9606.ENSP00000330696	9606.ENSP00000363089	0	0	0	0	0.06	0	0	0.72	0.725
PDGFRA	PPARG	9606.ENSP00000257290	9606.ENSP00000287820	0	0	0	0	0.042	0.045	0	0.593	0.595
PDGFRA	STAT3	9606.ENSP00000257290	9606.ENSP00000264657	0	0	0	0	0.052	0.612	0.7	0.693	0.961
PDGFRA	PDGFRB	9606.ENSP00000257290	9606.ENSP00000261799	0	0	0	0.914	0.245	0.734	0.9	0.52	0.989
PDGFRA	PIK3R1	9606.ENSP00000257290	9606.ENSP00000428056	0	0	0	0	0.054	0.808	0.9	0.795	0.995
PDGFRB	PPARG	9606.ENSP00000261799	9606.ENSP00000287820	0	0	0	0	0	0.045	0	0.632	0.634
PDGFRB	STAT3	9606.ENSP00000261799	9606.ENSP00000264657	0	0	0	0	0.059	0.411	0.5	0.732	0.915
PDGFRB	PIK3R1	9606.ENSP00000261799	9606.ENSP00000428056	0	0	0	0	0.047	0.931	0.9	0.9	0.999
PIK3R1	STAT3	9606.ENSP00000428056	9606.ENSP00000264657	0	0	0	0	0.05	0.421	0.5	0.74	0.918
PIK3R1	ZAP70	9606.ENSP00000428056	9606.ENSP00000264972	0	0	0	0	0.056	0.33	0.9	0.293	0.949
PIK3R1	TLR9	9606.ENSP00000428056	9606.ENSP00000353874	0	0	0	0	0	0	0.5	0.149	0.556
PIK3R1	TLR4	9606.ENSP00000428056	9606.ENSP00000363089	0	0	0	0	0.062	0	0.9	0.271	0.925
PIK3R1	PTK2B	9606.ENSP00000428056	9606.ENSP00000380638	0	0	0	0	0.072	0.292	0	0.2	0.428
PPARG	STAT3	9606.ENSP00000287820	9606.ENSP00000264657	0	0	0	0	0.055	0.045	0	0.823	0.826
PPARG	PTGES	9606.ENSP00000287820	9606.ENSP00000342385	0	0	0	0	0.079	0	0	0.42	0.443
PPARG	XDH	9606.ENSP00000287820	9606.ENSP00000368727	0	0	0	0	0	0.091	0	0.452	0.481
PPARG	SLC2A1	9606.ENSP00000287820	9606.ENSP00000416293	0	0	0	0	0.059	0	0	0.567	0.575
PPARG	TLR4	9606.ENSP00000287820	9606.ENSP00000363089	0	0	0	0	0.119	0.066	0	0.708	0.738
PTGES	TLR4	9606.ENSP00000342385	9606.ENSP00000363089	0	0	0	0	0.086	0	0	0.398	0.426
PTK2B	STAT3	9606.ENSP00000380638	9606.ENSP00000264657	0	0	0	0	0.095	0	0	0.621	0.642
PTK2B	ZAP70	9606.ENSP00000380638	9606.ENSP00000264972	0	0	0	0.689	0.127	0.094	0	0.411	0.494
PTK2B	SLC2A1	9606.ENSP00000380638	9606.ENSP00000416293	0	0	0	0	0.073	0.292	0	0.436	0.597
SLC2A1	STAT3	9606.ENSP00000416293	9606.ENSP00000264657	0	0	0	0	0.042	0	0	0.488	0.489
STAT3	ZAP70	9606.ENSP00000264657	9606.ENSP00000264972	0	0	0	0	0.061	0.096	0	0.459	0.501
STAT3	TLR9	9606.ENSP00000264657	9606.ENSP00000353874	0	0	0	0	0	0.045	0	0.591	0.592
STAT3	TLR4	9606.ENSP00000264657	9606.ENSP00000363089	0	0	0	0	0.094	0.045	0	0.837	0.846
TLR4	ZAP70	9606.ENSP00000363089	9606.ENSP00000264972	0	0	0	0	0.074	0.177	0	0.341	0.454
TLR4	TLR9	9606.ENSP00000363089	9606.ENSP00000353874	0	0	0	0.585	0.063	0	0.9	0.803	0.979
TLR4	XDH	9606.ENSP00000363089	9606.ENSP00000368727	0	0	0	0	0.086	0	0	0.811	0.82

## Sheet: Table S9
Table S9. Top Ten Potential Gene Targets for PGV-5 and HGV-5 as Anti Multidrug Resistance in Cancer Identified by PPI Networks, Ranked by Degree Method
PGV-5
Rank	Name	Score
1	AKT1	37
2	EGFR	29
3	STAT3	28
4	HIF1A	24
5	NFKB1	23
6	TLR4	21
6	EP300	21
8	CXCR4	17
9	APP	16
9	AR	16
HGV-5
Rank	Name	Score
1	AKT1	38
2	HSP90AA1	31
3	STAT3	30
3	EGFR	30
3	PPARG	30
6	HIF1A	26
7	NFKB1	24
8	EP300	23
9	TLR4	22
10	CXCR4	19

## Sheet: Table S10
Table S10. Molecular Docking Result
Ligand	P-glycoprotein
	Docking score (kJ/mol)	RMSD (Å)	Ligand atom	Receptor atom	Amino acid	Interaction	Distance
Native ligand (Elacridar)	-10.01	0.284	C	O	Glu875	H-donor	3.07
			N		Glu876	H-donor	3.07
			O	O	Ser797	H-acceptor	2.89
			N	O	Glu875	Ionic	3.07
			N	O	Glu875	Ionic	3.69
			6-ring	6-ring	Phe983	Pi-pi	3.59
Curcumin	-7.52	-	6-ring	6-ring	Phe983	Pi-pi	3.77
PGV-5	-8.6	-	6-ring	6-ring	Phe983	Pi-pi	3.86
HGV-5	-8.83	-	6-ring	6-ring	Phe983	Pi-pi	3.9
